# Supplementary material for: Integrated metabolomic and transcriptomic analysis of anthocyanin metabolism in wheat pericarp
Source: BMC Genom Data. 2025 Jan 13;26:3. doi: 10.1186/s12863-024-01294-y (PMC11727400; doi:10.1186/s12863-024-01294-y)
Supplement: Supplementary file 7 — Supplementary Material 7. Table S1: The information of metabolome. [file 12863_2024_1294_MOESM7_ESM.xlsx]

## Sheet: Table S1
Table S1: The information of metabolome.
Index	Q1 (Da)	Q3 (Da)	Molecular Weight (Da)	Formula	Ionization model	Compounds	Class I	Class II	CAS	Level	SL02-1-1	SL02-1-2	SL02-1-3	PSC1-1	PSC1-2	PSC1-3	mix01	mix02	mix03	cpd_ID	kegg_map
pme0309	183.03	124	184.037	C8H8O5	[M-H]-	3-O-Methylgallic Acid	Tannins	Tannin	3934-84-7	3	7655.7	8804.7	14730	86412	82847	88239	42780	42351	45887	C05616	--
MWSHY0030	255.07	137.02	254.058	C15H10O4	[M+H]+	4',5-Dihydroxyflavone	Flavonoids	Flavones	6665-67-4	3	8684.2	12468	6589.8	11556	10450	7176.4	12476	9965	7062.6	--	--
MWS20151	271.06	153.02	270.053	C15H10O5	[M+H]+	Apigenin; 4',5,7-Trihydroxyflavone	Flavonoids	Flavones	520-36-5	1	67889	75959	76972	80219	79029	78117	70508	69083	69603	C01477	ko00941,ko00943,ko00944,ko01100,ko01110
pme2960	273.08	153	272.068	C15H12O5	[M+H]+	Naringenin chalcone*	Flavonoids	Chalcones	73692-50-9	3	40260	38489	33545	106660	113230	108420	68516	62996	69176	C06561	ko00941,ko01100,ko01110
MWSHY0017	273.08	153.02	272.068	C15H12O5	[M+H]+	(±)-Naringenin; 4',5,7-Trihydroxyflavanone*	Flavonoids	Flavones	67604-48-2	3	37525	47330	45604	119870	131060	126540	81584	76959	74991	--	--
mws0914	271.06	151	272.068	C15H12O5	[M-H]-	Pinobanksin	Flavonoids	Flavanonols	548-82-3	3	9	3875.7	9	27610	31303	25793	12439	17036	11077	C09826	ko00941
pme3475	273.08	153	272.068	C15H12O5	[M+H]+	Butin*	Flavonoids	Flavanones	492-14-8	3	38849	28452	35435	170930	108220	114800	80430	80876	67022	C09614	ko00941
pme1201	273.08	167	274.084	C15H14O5	[M-H]-	Phloretin	Flavonoids	Chalcones	60-82-2	3	9	9	9	43884	2989	4783.1	8414.4	8546.6	8734.6	C00774	ko00941,ko01110
mws0129	285.08	270	284.068	C16H12O5	[M+H]+	Genkwanin (Apigenin 7-methyl ether)*	Flavonoids	Flavones	437-64-9	1	8593.2	10488	11265	14137	14312	13945	12114	11266	11031	C10046	--
mws0918	283.06	268	284.068	C16H12O5	[M-H]-	Prunetin (5,4'-Dihydroxy-7-methoxyisoflavone)*	Flavonoids	Isoflavones	552-59-0	1	50199	61542	63474	98001	100450	96574	69838	71268	72287	C10521	ko00943
mws0051	285.08	270	284.068	C16H12O5	[M+H]+	Acacetin*	Flavonoids	Flavones	480-44-4	1	8862.9	10298	10331	13894	13659	13038	11505	11444	12024	C01470	ko00944
pme0088	285.04	151	286.048	C15H10O6	[M-H]-	Luteolin (5,7,3',4'-Tetrahydroxyflavone)	Flavonoids	Flavones	491-70-3	1	9	9	9	18802	21579	20233	11225	10628	10930	C01514	ko00941,ko00944,ko01100,ko01110
mws1034	287.09	153.02	286.084	C16H14O5	[M+H]+	Isosakuranetin (5,7-Dihydroxy-4'-methoxyflavanone)	Flavonoids	Flavanones	480-43-3	3	9	9	9	11007	12927	13533	7987	7264.7	8170.7	C05334	ko00941,ko01110
Cmsp008121	287.09	167.03	286.084	C16H14O5	[M+H]+	7-O-Methylnaringenin*	Flavonoids	Flavones	-	3	3189.6	5696.4	4186.2	21994	23863	21665	11479	12543	13640	--	--
Lmdp003110	289.07	243.07	288.063	C15H12O6	[M+H]+	2,6,7,4'-Tetrahydroxyisoflavanone	Flavonoids	Dihydroisoflavones	-	1	9	9	9	203880	205730	211010	160180	176250	115680	C16233	ko00943,ko01110
mws0064	287.06	135	288.063	C15H12O6	[M-H]-	Eriodictyol (5,7,3',4'-Tetrahydroxyflavanone)	Flavonoids	Flavanones	552-58-9	3	9	9	9	17635	13042	15335	9246.1	9349.4	8927.7	C05631	ko00941,ko01100,ko01110
mws0054	289.07	245	290.079	C15H14O6	[M-H]-	Catechin	Flavonoids	Flavanols	154-23-4	3	9	9	9	23821	22496	28499	20565	19543	19843	C06562	ko00941,ko01110
pmp001204	299.09	284.1	298.084	C17H14O5	[M+H]+	Apigenin-7,4'-dimethyl ether	Flavonoids	Flavones	5128-44-9	1	11562	17584	19191	309230	350310	319340	174410	175310	175830	C10019	--
Lmjp004941	301.07	286.05	300.063	C16H12O6	[M+H]+	Rhamnocitrin (7-Methylkaempferol)*	Flavonoids	Flavonols	569-92-6	1	73305	92427	93883	965620	876940	889640	457940	458540	439930	C17059	--
mws0058	299.06	284	300.063	C16H12O6	[M-H]-	Diosmetin (5,7,3'-Trihydroxy-4'-methoxyflavone)	Flavonoids	Flavones	520-34-3	1	98802	116920	117550	1168000	1173300	1122600	630320	638590	651820	C10038	--
pmp000001	301.07	286.05	300.063	C16H12O6	[M+H]+	Hispidulin (5,7,4'-Trihydroxy-6-methoxyflavone)*	Flavonoids	Flavones	1447-88-7	1	71252	80973	87235	880340	879050	851040	456160	432140	437970	C10058	--
MWS20189	301.07	286.05	300.063	C16H12O6	[M+H]+	Tectorigenin*	Flavonoids	Isoflavones	548-77-6	1	64423	81098	84586	892190	881150	804890	444990	441590	449180	C10534	--
Lmmp005689	301.07	258.05	300.063	C16H12O6	[M+H]+	Cajanin	Flavonoids	Isoflavones	32884-36-9	1	6566.8	5619.5	6122.3	59544	64235	62804	34348	31865	33196	C10203	--
Lmhn004976	299.06	284.02	300.063	C16H12O6	[M-H]-	Aracarpene 2*	Flavonoids	Isoflavones	-	1	99600	109900	111780	1207600	1144400	1090500	623600	636090	623130	--	--
Lmhn005110	299.06	284.02	300.063	C16H12O6	[M-H]-	Aracarpene 1*	Flavonoids	Isoflavones	1261245-78-6	1	82569	83002	78774	667080	781870	782950	492850	461810	425960	--	--
Zmpn004713	301.04	149.03	302.043	C15H10O7	[M-H]-	Isoetin (5,7,2',4',5'-Pentahydroxyflavone)*	Flavonoids	Flavones	1621-84-7	3	3763.7	4749.1	5325.4	6251.4	5916.9	5685.2	2991.8	3450.3	3680.2	C10079	--
Lmbn006032	301.04	149.02	302.043	C15H10O7	[M-H]-	Hypolaetin*	Flavonoids	Flavones	27696-41-9	3	2922.7	2173.7	2658.3	9	9	9	2653.7	2585.7	2886	C10078	--
Zmap007870	303.09	167.03	302.079	C16H14O6	[M+H]+	Blumeatin*	Flavonoids	Flavanones	118024-26-3	3	9	9	9	100790	83954	96944	51125	52515	53706	--	--
mws1033	303.09	153.02	302.079	C16H14O6	[M+H]+	Homoeriodictyol	Flavonoids	Flavanones	446-71-9	3	16474	15593	19152	25931	25679	28226	22137	18297	17957	C09756	ko00941
Cmsp007228	303.09	167.03	302.079	C16H14O6	[M+H]+	7-O-Methyleriodictyol*	Flavonoids	Flavanols	51857-11-5	3	9	9	9	104150	84091	94345	53363	54821	54173	--	--
mws0044	303.05	125.02	304.058	C15H12O7	[M-H]-	Dihydroquercetin(Taxifolin)	Flavonoids	Flavanonols	480-18-2	3	6534	9458.5	7695.6	50528	50373	36927	27172	26335	31351	C01617	ko00941,ko01100,ko01110
pmp000106	313.11	298.1	312.1	C18H16O5	[M+H]+	5,7,4'-Trimethoxyflavone	Flavonoids	Flavones	5631-70-9	3	9	9	9	6478.9	4840.3	8025	3457.5	3179.1	3706.8	--	--
pmp000804	313.14	277.2	312.136	C19H20O4	[M+H]+	Isobavachalcone D	Flavonoids	Chalcones	-	2	15405	15755	16823	13075	12973	15182	16207	14857	14314	--	--
Zmjp006969	315.09	282.05	314.078	C17H14O6	[M+H]+	Pectolinarigenin	Flavonoids	Flavones	520-12-7	2	37901	21982	28772	19514	18536	26569	42961	26508	17343	--	--
mws1174	313.07	253	314.079	C17H14O6	[M-H]-	3-O-Acetylpinobanksin	Flavonoids	Flavanonols	52117-69-8	3	44989	55484	54648	48213	36674	15068	41387	53467	53704	C16418	ko00941
pmp000784	315.09	254.06	314.079	C17H14O6	[M+H]+	Cirsimaritin (4',5-dihydroxy-6,7-dimethoxyflavone)	Flavonoids	Flavones	6601-62-3	2	2810.3	3172.8	2982.2	4751.9	5415.4	4990.3	2277.8	4009.8	4926.3	C17785	--
pmp000003	317.07	302.04	316.058	C16H12O7	[M+H]+	Nepetin (5,7,3',4'-Tetrahydroxy-6-methoxyflavone)	Flavonoids	Flavones	520-11-6	3	2479.9	2313.7	2271.3	6549.7	3317.1	5506.5	5053.5	3798.1	3772.7	--	--
mws0066	315.05	151	316.058	C16H12O7	[M-H]-	Isorhamnetin	Flavonoids	Flavonols	480-19-3	3	9	9	9	10572	11461	10125	7378.6	7966.6	5999.6	C10084	--
Lmmp006082	317.1	167.03	316.094	C17H16O6	[M+H]+	Cajanol	Flavonoids	Isoflavones	61020-70-0	2	9	9	9	10561	14506	13267	6940.7	7352	6480.3	C10204	--
pmf0392	317.1	167.04	316.095	C17H16O6	[M+H]+	Persicogenin (5,3'-dihydroxy-7,4'-dimethoxyflavanone)	Flavonoids	Flavanones	28590-40-1	3	174600	222410	222430	7964300	8662000	8299000	4068400	4044200	4166000	--	--
mws0744	319.05	301	320.053	C15H12O8	[M-H]-	Dihydromyricetin (Ampelopsin)	Flavonoids	Flavanonols	27200-12-0	3	45870	69378	49532	118070	128040	121080	79865	82933	84856	C02906	ko00941,ko01110
Lmqn009304	325.11	293.08	326.115	C19H18O5	[M-H]-	Eucalyptin (5-Hydroxy-7,4'-dimethoxy-6,8-dimethylflavone)	Flavonoids	Flavanones	3122-88-1	3	260460	432640	449710	568560	569880	546270	539620	544390	545250	--	--
pmp000107	329.1	314.1	328.095	C18H16O6	[M+H]+	Monohydroxy-trimethoxyflavone	Flavonoids	Flavones	-	3	9	9	9	8432.5	7537.7	9344.5	3711.1	4027.5	3986.5	--	--
Lmjp007790	329.1	314.08	328.095	C18H16O6	[M+H]+	5-Hydroxy-3,7,4'-trimethoxyflavone	Flavonoids	Flavones	-	3	33174	38802	38518	9	9	9	23797	23487	24536	--	--
Lmzp004885	331.08	315.05	330.074	C17H14O7	[M+H]+	Tricin (5,7,4'-Trihydroxy-3',5'-dimethoxyflavone)	Flavonoids	Flavones	520-32-1	2	148040	205800	191780	451390	439640	405920	274410	280690	293590	C10193	--
mws0917	329.07	314	330.074	C17H14O7	[M-H]-	3,7-Di-O-methylquercetin*	Flavonoids	Flavonols	552-54-5	1	49505	60551	62098	37810	37546	37582	43491	43599	42970	C01265	ko00944
Lmjn007168	329.07	271.03	330.074	C17H14O7	[M-H]-	Quercetin-3,3'-dimethyl ether*	Flavonoids	Flavonols	4382-17-6	1	5918.4	7538.9	7514.1	5056	5717.5	5311.8	6195.6	5998	5414.1	--	--
Lmjp005016	331.08	298.05	330.074	C17H14O7	[M+H]+	Cirsiliol (3',4',5-Trihydroxy-6,7-Dimethoxyflavone)	Flavonoids	Flavanones	34334-69-5	2	4671.1	6009.6	5395.3	12258	12115	12335	8574.2	7471.9	9195.5	C10033	--
pmn001519	335.04	124	336.048	C15H12O9	[M-H]-	Galloyl Methyl gallate	Tannins	Tannin	-	3	7082.5	6212.7	6171.9	9	9	9	6127	5932.3	7554.5	--	--
MWSHY0118	343.12	282.09	342.11	C19H18O6	[M+H]+	5,6,7,4'-Tetramethoxyflavone*	Flavonoids	Flavones	1168-42-9	1	40895	44480	46648	246650	240640	235590	144170	137270	134040	C14472	--
MWSHY0128	343.12	313.08	342.11	C19H18O6	[M+H]+	5,7,8,4'-Tetramethoxyflavone*	Flavonoids	Flavones	6601-66-7	1	16014	18932	17636	46020	43575	42351	33976	26785	27885	--	--
Lmsp009872	343.12	299.09	342.11	C19H18O6	[M+H]+	3',4',5,7-Tetramethoxyflavone; Luteolin Tetramethyl Ether*	Flavonoids	Flavones	855-97-0	1	21402	23763	21135	117460	109960	124880	62449	57569	61425	--	--
Zmhp004065	345.1	330.07	344.089	C18H16O7	[M+H]+	7,8-Dihydroxy-5,6,4'-trimethoxyflavone*	Flavonoids	Flavones	-	1	16111	19916	15700	45531	47101	45617	35050	28658	28249	--	--
pmp000786	345.1	330.07	344.09	C18H16O7	[M+H]+	Eupatorin; 3',5-Dihydroxy-4',6,7-Trimethoxyflavone*	Flavonoids	Flavones	855-96-9	1	16111	19916	15700	45531	47101	45617	35050	28658	28249	--	--
pmp000006	345.1	330.07	344.09	C18H16O7	[M+H]+	Eupatilin (5,7-Dihydroxy-3',4',6-Trimethoxyflavone)*	Flavonoids	Flavones	22368-21-4	1	16111	19916	15700	45531	47101	45617	35050	28658	28249	C10040	--
Lmjn005592	343.08	313.04	344.09	C18H16O7	[M-H]-	Cirsilineol (4',5-Dihydroxy-3',6,7-trimethoxyflavone)	Flavonoids	Flavanones	41365-32-6	2	59567	81348	75688	112450	108100	109200	99971	83175	82101	C10032	--
mws1474	345.1	284	344.09	C18H16O7	[M+H]+	5,7-Dihydroxy-3',4',5'-trimethoxyflavone*	Flavonoids	Flavones	18103-42-9	1	82571	76412	61990	77132	77265	73429	113800	72706	49418	C19807	--
mws1002	345.06	330	346.069	C17H14O8	[M-H]-	Syringetin	Flavonoids	Flavones	4423-37-4	3	9	9	9	1895.5	3483.4	2170.3	2332.6	2536.3	2439.9	C11620	ko00944
Zmsp007375	373.13	343.08	372.121	C20H20O7	[M+H]+	3,5,7,3'4'-Pentamethoxyflavone*	Flavonoids	Flavones	1247-97-8	1	26057	33132	23891	146360	148240	125520	97786	86124	79329	--	--
MWSHY0027	373.13	343.09	372.121	C20H20O7	[M+H]+	Tangeretin (4',5,6,7,8-Pentamethoxyflavone)	Flavonoids	Flavones	481-53-8	1	161470	181530	175060	352990	357840	359160	248020	229950	229690	C10190	--
mws1313	373.13	312.1	372.121	C20H20O7	[M+H]+	Sinensetin (5,6,7,3',4'-pentamethoxyflavone)	Flavonoids	Flavones	2306-27-6	2	52980	41039	44403	234250	262890	280700	145390	141430	119940	C10186	--
Lmcp007155	373.13	343.08	372.121	C20H20O7	[M+H]+	3',4',5',5,7-Pentamethoxyflavone*	Flavonoids	Flavones	53350-26-8	1	15036	14623	6916	28752	28849	30801	18666	20480	19375	--	--
mws0043	403.14	373.1	402.131	C21H22O8	[M+H]+	Nobiletin (5,6,7,8,3',4'-Hexamethoxyflavone)	Flavonoids	Flavones	478-01-3	1	287180	341080	310600	1538600	1513000	1536400	914990	845300	833680	C10112	--
pmb3031	403.1	313.1	404.111	C20H20O9	[M-H]-	Tricin-4'-O-glycerol	Flavonoids	Flavones	-	2	13820	20329	22083	25068	24451	26816	21271	21642	20561	--	--
HJAP012	419.1	383.07	418.09	C20H18O10	[M+H]+	Luteolin-8-C-arabinoside	Flavonoids	Flavonoid carbonoside	-	3	54340	48238	112860	103050	140200	139650	90359	109480	72313	--	--
pma6218	419.1	383.1	418.126	C21H22O9	[M+H]+	O-MethylNaringenin-8-C-arabinoside	Flavonoids	Flavones	-	3	168460	190440	174180	366050	340240	360470	273120	276300	249150	--	--
Hmhp002834	419.1	287.06	419.097	C20H19O10+	[M]+	Cyanidin 3-xyloside*	Flavonoids	Anthocyanidins	29761-24-8	3	9	9	9	560390	605700	602790	290400	295790	294900	--	--
Smlp002532	419.1	287.06	419.097	C20H19O10+	[M]+	Cyanidin-3-O-arabinoside*	Flavonoids	Anthocyanidins	27214-72-8	3	9	9	9	560390	605700	602790	290400	295790	294900	--	--
pmp001033	423.09	405.08	422.085	C19H18O11	[M+H]+	Isomangiferin	Flavonoids	Other Flavonoids	24699-16-9	3	608500	719820	635140	742650	764530	733060	577110	638840	647510	C16979	--
MWSHY0063	433.11	271.06	432.106	C21H20O10	[M+H]+	Sophoricoside	Flavonoids	Isoflavones	152-95-4	1	552270	723340	814120	1049700	1039000	995270	828350	819110	820690	--	--
pme0321	431.1	285	432.106	C21H20O10	[M-H]-	Kaempferol-7-O-rhamnoside*	Flavonoids	Flavonols	20196-89-8	3	5748.6	6399.6	7334.3	9	9	9	4241.8	4103.1	3589.5	--	--
MWS20149	433.11	271.07	432.106	C21H20O10	[M+H]+	Apigenin-7-O-α-D-glucopyranoside*	Flavonoids	Flavones	-	1	646220	744470	821470	1096000	1178400	1114400	858430	850000	941550	--	--
mws0919	431.1	285	432.106	C21H20O10	[M-H]-	Kaempferol-3-O-rhamnoside (Afzelin)(Kaempferin)*	Flavonoids	Flavonols	482-39-3	3	5748.6	6399.6	7334.3	9	9	9	4241.8	4103.1	3589.5	C16911	ko00944
mws0072	433.11	271.01	432.106	C21H20O10	[M+H]+	Apigenin-5-O-glucoside*	Flavonoids	Flavones	28757-27-9	1	213510	280570	309930	9	9	9	93386	82785	152640	--	--
MWS20148	433.11	271.07	432.106	C21H20O10	[M+H]+	Apigenin-3'-O-α-D-glucopyranoside*	Flavonoids	Flavones	-	1	646220	744470	821470	1096000	1178400	1114400	858430	850000	941550	--	--
mws1434	431.1	311	432.106	C21H20O10	[M-H]-	Apigenin-6-C-glucoside (Isovitexin)*	Flavonoids	Flavonoid carbonoside	29702-25-8	3	105200	109640	124510	60983	55447	49371	75053	67729	66637	C01714	ko00944
MWSHY0189	433.11	271.07	432.106	C21H20O10	[M+H]+	Apigenin-7-O-glucoside(Cosmosiin)*	Flavonoids	Flavones	578-74-5	1	589170	681180	743210	931590	931300	1154700	840860	802970	896660	C04608	ko00944
Lmgp004731	433.11	271.06	432.106	C21H20O10	[M+H]+	Genistein-7-O-galactoside	Flavonoids	Isoflavones	-	1	546980	670950	723180	1002900	1020900	965700	951060	804360	812520	--	--
mws0048	431.1	311	432.106	C21H20O10	[M-H]-	Apigenin-8-C-Glucoside (Vitexin)*	Flavonoids	Flavonoid carbonoside	3681-93-4	3	93146	84996	97917	46743	48388	51567	58957	59752	60430	C01460	ko00941,ko00944
Lmgp003335	433.11	271.06	432.106	C21H20O10	[M+H]+	4',5-Dihydroxyisoflavone-7-O-galactoside	Flavonoids	Isoflavones	-	1	398640	554620	508940	827360	846830	827320	632040	620490	649660	--	--
pmp000117	433.15	403.11	432.142	C22H24O9	[M+H]+	3,5,6,7,8,3',4'-Heptamethoxyflavone	Flavonoids	Flavonols	1178-24-1	2	74306	109950	99525	410990	414070	410780	221480	217120	216090	--	--
pme3392	433.11	271.06	433.113	C21H21O10+	[M]+	Pelargonidin-3-O-glucoside	Flavonoids	Anthocyanidins	47684-27-5	3	9	9	9	1526000	1552800	1574100	834920	774520	806030	C12137	ko00942,ko01100,ko01110
mws2186	435.09	303	434.085	C20H18O11	[M+H]+	Avicularin(Quercetin-3-O-α-L-arabinofuranoside)	Flavonoids	Flavonols	572-30-5	3	16813	17797	24761	84998	75672	69893	54693	28992	33450	--	--
Lmdp003509	435.09	303.06	434.085	C20H18O11	[M+H]+	Quercetin-3-O-xyloside (Reynoutrin)	Flavonoids	Flavonols	549-32-6	3	18819	18742	23161	99688	97312	85106	61076	61764	62499	--	--
pmb0744	435.11	331.08	434.1	C24H18O8	[M+H]+	Tricin-4'-O-Benzoic Acid	Flavonoids	Flavones	-	3	5278.1	6513.3	5535.9	11949	6277.6	11281	7424.3	6538.4	9209.8	--	--
HJN087	433.12	271.06	434.121	C21H22O10	[M-H]-	Naringenin-4'-O-glucoside*	Flavonoids	Flavanones	-	2	15228	21237	17918	169640	168910	167380	98961	95626	89725	--	--
Lmlp006175	435.13	273.09	434.121	C21H22O10	[M+H]+	Isosalipurposide (Phlorizin Chalcone)*	Flavonoids	Chalcones	4547-85-7	2	13919	22532	18790	157500	194350	180480	98802	86738	75120	C16406	ko00941
HJN090	433.11	271.06	434.121	C21H22O10	[M-H]-	Butin-7-O-glucoside*	Flavonoids	Flavanones	-	2	19728	22799	21423	159900	166840	175830	102630	109320	103820	--	--
mws1179	433.11	271	434.121	C21H22O10	[M-H]-	Naringenin-7-O-glucoside (Prunin)*	Flavonoids	Flavanones	529-55-5	2	3922.9	6043.9	4615.1	38883	38333	35255	21089	23538	23188	C09099	ko00941
mws2118	435.13	166.7	436.137	C21H24O10	[M-H]-	Phloretin-2'-O-glucoside (Phlorizin)	Flavonoids	Chalcones	60-81-1	3	7145.8	7563.6	12138	1907500	9	9	336290	382330	377450	C01604	ko00941,ko01110
mws0355	441.08	169.02	442.09	C22H18O10	[M-H]-	Catechin gallate*	Flavonoids	Flavanols	130405-40-2	3	17251	21576	19644	26483	24813	26989	19841	20162	22074	--	--
mws1397	441.08	169	442.09	C22H18O10	[M-H]-	Epicatechin gallate*	Flavonoids	Flavanols	1257-08-5	3	20292	28280	24070	31827	26793	28525	19959	21520	22440	--	--
pmn001697	445.08	269.05	446.085	C21H18O11	[M-H]-	Apigenin-7-O-glucuronide	Flavonoids	Flavones	29741-09-1	3	9	9	9	80577	92062	96214	55730	50812	58015	--	--
Hmcp002316	449.11	317.06	448.1	C21H20O11	[M+H]+	Isorhamnetin-3-O-arabinoside	Flavonoids	Flavonols	-	3	9	9	9	43591	54029	46805	21444	21805	20672	--	--
Xmyp005654	449.11	287.06	448.101	C21H20O11	[M+H]+	Kaempferol-4'-O-glucoside*	Flavonoids	Flavonols	-	1	177340	139360	255240	1894900	2135900	2066700	1148200	1150900	1146900	--	--
pme2459	449.11	287.2	448.101	C21H20O11	[M+H]+	Luteolin-7-O-glucoside (Cynaroside)*	Flavonoids	Flavones	5373-11-5	1	804270	737920	1099900	5163500	1956200	3722500	2837800	2549600	3623000	C03951	ko00944
Lmlp003531	449.11	287.06	448.101	C21H20O11	[M+H]+	Luteolin-3'-O-glucoside*	Flavonoids	Flavones	5154-41-6	1	9	9	9	1912600	1809900	1830600	1062200	862770	1117800	--	--
mws1608	447.09	357.1	448.101	C21H20O11	[M-H]-	Luteolin-6-C-glucoside (Isoorientin)	Flavonoids	Flavonoid carbonoside	4261-42-1	3	35380	32492	29262	17010	17006	19279	29087	16282	21954	C01821	--
Lmsp004915	449.11	287.06	448.101	C21H20O11	[M+H]+	Aureusidin-4-O-glucoside	Flavonoids	Aurones	-	2	9	231110	88075	2078800	2087800	2026600	1239700	986100	1159600	--	--
mws2209	449.11	287.06	448.101	C21H20O11	[M+H]+	Kaempferol-3-O-glucoside (Astragalin)*	Flavonoids	Flavonols	480-10-4	1	162410	9	160620	2284700	2121300	1871200	1322700	1070100	1240600	C12249	ko00944,ko01110
mws0089	447.09	285.04	448.101	C21H20O11	[M-H]-	Kaempferol-7-O-glucoside	Flavonoids	Flavonols	16290-07-6	2	19846	11916	10703	177060	156020	155310	105160	107830	104300	--	--
mws0913	447.09	285	448.101	C21H20O11	[M-H]-	Kaempferol-3-O-galactoside (Trifolin)	Flavonoids	Flavonols	23627-87-4	2	15247	20052	25623	136570	233410	123100	98712	99033	150770	C12626	ko00944
MWS20150	449.11	287.07	448.101	C21H20O11	[M+H]+	luteolin-7-O-β-D-glucopyranoside*	Flavonoids	Flavones	-	1	365750	965260	769360	974280	4624300	3238500	2477800	1287600	2845600	--	--
Hmpp003270	449.11	287.05	448.101	C21H20O11	[M+H]+	Luteolin-4'-O-glucoside	Flavonoids	Flavones	6920-38-3	3	122210	126570	148260	2170800	2021600	2073900	1262700	1145200	1071500	--	--
mws0045	449.11	303.05	448.101	C21H20O11	[M+H]+	Quercetin-3-O-rhamnoside(Quercitrin)	Flavonoids	Flavonols	522-12-3	3	24721	26566	21752	8043.5	10005	7447	7321.1	13855	10031	C01750	ko00944
mws1361	449.11	151	450.116	C21H22O11	[M-H]-	Astilbin	Flavonoids	Flavanonols	29838-67-3	3	4567.2	4490.5	9	19965	12960	12843	10917	8885.1	13195	C17449	--
Lmtn002796	449.1	287.05	450.116	C21H22O11	[M-H]-	Aromadendrin-7-O-glucoside*	Flavonoids	Flavanonols	28189-90-4	1	9	9	9	2030000	2413400	2132000	1351500	1461300	1391000	--	--
Jmgn004021	449.11	269.05	450.116	C21H22O11	[M-H]-	6-C-Glucosyl-2-Hydroxynaringenin	Flavonoids	Flavanones	-	2	1803600	2450100	2699400	3419500	3739300	3880500	3064800	2866200	2918300	--	--
pmb3023	449.11	287	450.116	C21H22O11	[M-H]-	Eriodictyol-8-C-glucoside*	Flavonoids	Flavanones	1023271-51-3	1	9	9	9	1007700	964670	1175600	718810	622400	629700	--	--
pmn001416	451.1	341.06	452.111	C24H20O9	[M-H]-	Catechin-(7,8-bc)-4α-(3,4-dihydroxyphenyl)-dihydro-2-(3H)-one	Flavonoids	Flavanols	-	3	7613.8	11204	9142.7	9	9	9	5239.4	5570	7234.1	--	--
HJN041	451.12	289.07	452.131	C21H24O11	[M-H]-	Epicatechin glucoside	Flavonoids	Flavanols	-	3	12978	32236	24943	33698	50909	38958	30212	33421	24828	--	--
mws0034	457.08	169	458.085	C22H18O11	[M-H]-	Epigallocatechin-3-gallate*	Flavonoids	Flavanols	989-51-5	3	23350	23447	18872	11131	17563	17445	16507	14625	15717	C09731	--
mws0351	457.08	169.02	458.085	C22H18O11	[M-H]-	Gallate catechin gallate*	Flavonoids	Flavanols	4233-96-9	3	26997	32157	30141	20034	20654	21366	23726	21656	18859	--	--
mws2220	457.08	169.02	458.085	C22H18O11	[M-H]-	Gallocatechin 3-O-gallate*	Flavonoids	Flavanols	5127-64-0	3	25838	39926	32904	23749	23269	26408	27994	26211	25951	--	--
mws4167	463.09	287.06	462.08	C21H18O12	[M+H]+	Luteolin-7-O-glucuronide	Flavonoids	Flavones	29741-10-4	3	33735	9	19048	115240	93176	102180	82884	105220	92811	C03515	ko00944
Lmzn001894	461.07	285.04	462.08	C21H18O12	[M-H]-	Kaempferol-3-O-glucuronide*	Flavonoids	Flavonols	22688-78-4	3	9	9	9	84095	93220	100350	41426	46359	46931	--	--
pmn001702	461.07	285.05	462.08	C21H18O12	[M-H]-	Tetahydroxyflavone-7-O-glucuronide*	Flavonoids	Flavones	-	3	9	9	9	78903	74291	83103	48305	47097	47642	--	--
Lmnp002845	463.13	343.09	462.116	C22H22O11	[M+H]+	Hispidulin-8-C-glucoside	Flavonoids	Flavonoid carbonoside	-	2	108480	148010	151470	23717	28677	37140	55288	66504	65230	--	--
HJAP011	463.11	343.08	462.116	C22H22O11	[M+H]+	Chrysoeriol-8-C-glucoside (Scoparin)	Flavonoids	Flavonoid carbonoside	301-16-6	2	86997	110060	115180	10783	22199	22688	39759	41318	55325	--	--
pmb3012	461.11	299.2	462.116	C22H22O11	[M-H]-	Chrysoeriol-7-O-glucoside	Flavonoids	Flavones	19993-32-9	2	32395	46293	46702	451760	365000	286400	277450	277500	295510	--	--
Lmjp003655	463.12	301.08	462.116	C22H22O11	[M+H]+	6-C-MethylKaempferol-3-glucoside	Flavonoids	Flavones	-	1	641920	694740	801480	14959000	17997000	17054000	9581500	8862900	7589100	--	--
Hmmp004965	463.12	301.07	462.116	C22H22O11	[M+H]+	Diosmetin-7-O-glucoside*	Flavonoids	Flavones	20126-59-4	1	533560	723400	723190	15837000	15725000	16202000	8801800	9110300	8399500	--	--
Zmgp004060	463.12	301.07	462.116	C22H22O11	[M+H]+	paratensein-7-O-glucoside	Flavonoids	Flavones	-	1	495820	731290	775680	16610000	14736000	16296000	8325200	9085200	8721700	--	--
pmp000120	463.12	427.1	462.116	C22H22O11	[M+H]+	Diosmetin-6-C-glucoside	Flavonoids	Flavones	-	3	71818	81979	100580	27507	14642	14535	36257	38991	51552	--	--
pmp000579	463.12	301.07	462.116	C22H22O11	[M+H]+	Diosmetin-7-O-galactoside*	Flavonoids	Flavones	-	1	593650	693240	699500	16715000	15832000	16907000	8551300	8989500	8491900	--	--
Hmgp002189	463.13	301.07	462.118	C22H22O11	[M+H]+	Hispidulin-7-O-Glucoside	Flavonoids	Flavones	17680-84-1	1	479130	640570	769920	14903000	15822000	15807000	7638800	7707600	8538500	C17762	--
mws0061	463.09	300	464.095	C21H20O12	[M-H]-	Quercetin-3-O-galactoside (Hyperin)	Flavonoids	Flavonols	482-36-0	1	170080	60501	67553	1919900	1574000	2098800	1103700	1180800	1141400	C10073	--
Smgp004575	465.1	303.05	464.095	C21H20O12	[M+H]+	Quercetin-5-O-β-D-glucoside	Flavonoids	Flavonols	-	1	354870	139060	124420	2937300	2991800	2928400	1648600	1752400	1809700	--	--
Zmhp004034	465.1	303.05	464.095	C21H20O12	[M+H]+	Rhodiolgin	Flavonoids	Flavonols	94696-39-6	2	9	9	9	993360	706470	426660	401550	574300	377260	--	--
pmp001309	465.1	303.1	464.095	C21H20O12	[M+H]+	6-Hydroxykaempferol-7-O-glucoside	Flavonoids	Flavonols	-	1	83566	99880	107240	806810	863950	1237000	687060	866100	567690	--	--
Hmcn001884	463.09	301.03	464.095	C21H20O12	[M-H]-	6-Hydroxyluteolin 5-glucoside	Flavonoids	Flavones	-	1	153350	52911	47504	902510	856460	942090	515110	480170	540970	--	--
mws0856	463.09	301	464.095	C21H20O12	[M-H]-	Spiraeoside*	Flavonoids	Flavonols	20229-56-5	1	150480	48671	50977	875500	927670	913490	609430	562220	696490	--	--
MWSHY0046	465.1	303.05	464.095	C21H20O12	[M+H]+	Quercetin-3-O-glucoside (Isoquercitrin)	Flavonoids	Flavonols	482-35-9	1	396150	107660	135890	2985100	2597000	3015500	1648600	1780500	1636700	C05623	ko00944,ko01100,ko01110
mws1329	463.09	301.03	464.095	C21H20O12	[M-H]-	Quercetin-7-O-glucoside*	Flavonoids	Flavonols	491-50-9	1	161490	28428	36924	1050600	1179800	1202700	638890	594650	632040	C12639	--
Lmzp002365	465.14	303.09	464.131	C22H24O11	[M+H]+	Hesperetin-7-O-glucoside	Flavonoids	Flavones	31712-49-9	3	112680	15937	47279	536110	628710	574490	378750	317910	293310	C16422	ko00941
pme1598	463.12	301	464.132	C22H24O11	[M-H]-	Hesperetin-5-O-glucoside	Flavonoids	Flavanonols	69651-80-5	3	205520	66356	73486	1154700	1024600	1097300	716870	716180	713060	--	--
pmp000581	475.12	271.06	474.116	C23H22O11	[M+H]+	Apigenin-7-O-(6''-acetyl)glucoside	Flavonoids	Flavones	72741-92-5	3	6288.3	7207.5	7777.6	15200	35752	15545	14901	9974.4	12839	--	--
Zmbp003860	475.13	271.07	475.123	C23H23O11+	[M]+	Pelargonidin-3-O-(6''-O-acetyl)glucoside	Flavonoids	Anthocyanidins	-	2	9	9	9	8218100	8250300	8050900	4452100	4234600	3878300	--	--
pmp000583	477.1	301.07	476.095	C22H20O12	[M+H]+	Diosmetin-7-O-glucuronide	Flavonoids	Flavones	35110-20-4	1	25861	26392	24023	9292000	9716900	8791900	5027200	5367400	5160000	--	--
Lmmp003783	479.09	303.05	478.075	C21H18O13	[M+H]+	Quercetin-3-O-glucuronide	Flavonoids	Flavonols	22688-79-5	3	9	9	9	149500	173290	159580	103310	111150	108600	--	--
Lmfn003760	477.07	301.04	478.075	C21H18O13	[M-H]-	Quercetin-4'-O-glucuronide	Flavonoids	Flavonols	201463-36-7	3	44813	16032	16430	12698	12145	10989	14020	19193	12817	--	--
Hmcp002207	479.12	317.06	478.111	C22H22O12	[M+H]+	Isorhamnetin-7-O-glucoside (Brassicin)*	Flavonoids	Flavonols	6743-96-0	1	57067	57043	63737	1903200	2086700	1896100	935070	791250	942070	--	--
pma0214	479	317.1	478.111	C22H22O12	[M+H]+	6-C-Methylquercetin-3-O-glucoside*	Flavonoids	Flavonols	-	2	32210	73332	59700	451070	592620	1027300	487940	504090	419190	--	--
Lmjp002906	479.12	317.07	478.111	C22H22O12	[M+H]+	Rhamnetin-3-O-Glucoside*	Flavonoids	Flavonols	27875-34-9	1	67486	68161	90635	1928300	2003200	1963100	1024500	1040600	1059200	--	--
Lmjp003295	479.12	317.07	478.111	C22H22O12	[M+H]+	6-Methoxykaempferol-3-O-glucoside*	Flavonoids	Flavonols	63422-27-5	2	61135	87849	77773	795320	432890	378530	580370	564010	607680	--	--
Hmgp002036	479.12	317.06	478.112	C22H22O12	[M+H]+	Nepetin-7-O-glucoside(Nepitrin)	Flavonoids	Flavones	569-90-4	2	57067	57043	63737	1903200	2086700	1896100	935070	791250	942070	--	--
mws1454	477.14	315	478.148	C23H26O11	[M-H]-	Persicoside	Flavonoids	Flavanones	28978-03-2	3	20985	24889	26817	9	9	10139	12303	12007	14740	--	--
pmb2975	477.14	357.1	478.148	C23H26O11	[M-H]-	Hesperetin-3'-O-glucuronide	Flavonoids	Flavanonols	1237479-05-8	3	3697.2	7482.4	7553.5	9	9	9	7967.2	3257.2	5623.7	--	--
Lmtp003948	481.13	319.05	480.127	C22H24O12	[M+H]+	3',5',5,7-Tetrahydroxy-4'-methoxyflavanone-3'-O-glucoside	Flavonoids	Flavones	-	2	21033	9	7070.7	141990	155310	147870	92355	106500	80452	--	--
pmn001629	483.08	169	484.085	C20H20O14	[M-H]-	Digalloylglucose	Tannins	Tannin	-	3	8251.7	10558	10641	15134	15459	13683	10957	11794	12011	--	--
Lmmn003398	489.11	285.04	490.111	C23H22O12	[M-H]-	Kaempferol-3-O-(6''-acetyl)glucoside	Flavonoids	Flavonols	-	1	9	9	9	226920	244860	168620	107940	96539	115450	--	--
Lmpp003059	491.12	287.06	491.118	C23H23O12+	[M]+	Cyanidin-3-O-(6''-O-acetyl)glucoside	Flavonoids	Anthocyanidins	-	2	9	9	9	88665000	76975000	90662000	46575000	44271000	49323000	--	--
Lmgp004829	493.13	331.08	492.127	C23H24O12	[M+H]+	5,7,4'-Trihydroxy-6,8-dimethoxyisoflavone-7-O-galactoside*	Flavonoids	Isoflavones	-	1	661580	819560	863040	1557400	1497600	1491700	1213400	1249600	1118500	--	--
pmb3042	491.12	329.1	492.127	C23H24O12	[M-H]-	Tricin-5-O-Glucoside*	Flavonoids	Flavones	32769-00-9	1	902380	880540	901750	1009300	1036100	895430	883210	917180	863720	--	--
Lmgp003546	493.13	331.08	492.127	C23H24O12	[M+H]+	4',5'-Dihydroxy-6,8-dimethoxyisoflavone-7-O-galactoside*	Flavonoids	Isoflavones	-	1	183490	262050	243450	477030	474920	500320	364780	354700	395770	--	--
pmb0736	493.13	331.08	492.127	C23H24O12	[M+H]+	Tricin-7-O-Glucoside*	Flavonoids	Flavones	32769-01-0	1	661580	819560	863040	1557400	1497600	1491700	1213400	1249600	1118500	--	--
Hmgp002238	493.14	331.08	492.128	C23H24O12	[M+H]+	Jaceosidin-7-O-Glucoside	Flavonoids	Flavones	25474-11-7	1	251250	261770	152340	485000	531480	487830	433060	301670	386180	--	--
pmb0745	497.14	331.08	496.137	C26H24O10	[M+H]+	Tricin-4'-O-syringyl alcohol	Flavonoids	Flavones	-	3	34666	47018	54593	61979	59685	53298	50882	49906	53686	--	--
pmn001642	503.08	459.1	504.09	C23H20O13	[M-H]-	Kaempferol-3-O-(2''-O-acetyl)glucuronide	Flavonoids	Flavonols	-	3	191560	187700	146070	359620	365290	350560	273450	250360	262440	--	--
pmb3000	503.12	341.1	504.127	C24H24O12	[M-H]-	Chrysoeriol-7-O-(6''-acetyl)glucoside	Flavonoids	Flavones	-	3	60622	41442	53412	110040	70800	96608	100350	84998	121010	--	--
Lmxp003068	505.09	287.06	505.098	C23H21O13+	[M]+	Cyanidin-3-O-(6''-O-malonyl)arabinoside	Flavonoids	Anthocyanidins	-	3	9	9	9	327290	344780	342470	183230	191680	158080	--	--
Smpp002603	505.13	301.07	505.134	C24H25O12+	[M]+	Peonidin-3-O-(6''-O-Acetyl)glucoside	Flavonoids	Anthocyanidins	-	3	9	9	9	51130000	67319000	75651000	60836000	34849000	39698000	--	--
Zmsp004363	507.12	303.05	506.106	C23H22O13	[M+H]+	Quercetin-3-O-(6''-O-acetyl)glucoside	Flavonoids	Flavonols	-	1	9	9	9	2483300	2638200	2602200	1419700	1321900	1455500	--	--
pmb3045	505.1	329.1	506.106	C23H22O13	[M-H]-	Tricin-7-O-Glucuronide*	Flavonoids	Flavones	-	1	9	9	9	234380	247000	284250	156730	159720	155840	--	--
Hmln002199	505.1	300.03	506.107	C23H22O13	[M-H]-	Quercetin-3-O-(6''-O-acetyl)galactoside*	Flavonoids	Flavonols	-	1	9	9	9	969640	1365900	817310	322820	405000	514770	--	--
pmp000013	507.15	345.09	506.142	C24H26O12	[M+H]+	Eupatilin-7-O-glucoside	Flavonoids	Flavones	-	2	110430	199190	130310	162410	155180	146190	140340	146860	142950	--	--
pmp000194	519.11	271.05	518.106	C24H22O13	[M+H]+	6''-O-Malonylgenistin	Flavonoids	Isoflavones	51011-05-3	1	252750	366060	353000	610400	690800	632120	510570	487250	466820	C16192	ko00943
pmp000585	519.11	433.11	518.106	C24H22O13	[M+H]+	Apigenin-7-O-(6''-malonyl)glucoside	Flavonoids	Flavones	86546-87-4	2	14220	25926	14842	44847	36930	54868	30063	38620	38221	C10020	--
pmp000531	519.19	357.13	518.179	C26H30O11	[M+H]+	Phellamurin	Flavonoids	Flavanonols	52589-11-4	2	137110	178840	164350	46217	49074	51285	100530	84507	93275	C09808	--
pmp000530	519.19	357.13	518.179	C26H30O11	[M+H]+	Phellodendroside	Flavonoids	Flavanonols	40451-69-2	2	126660	122660	168910	113630	87052	83118	104530	130570	95164	--	--
pmb0554	519.11	271.06	519.113	C24H23O13+	[M]+	Pelargonidin-3-O-(6''-O-malonyl)glucoside	Flavonoids	Anthocyanidins	165070-68-8	2	564.87	9	9	4341800	3936500	4250300	2361000	2183000	2107700	C12642	ko00942
pmn001644	519.08	300	520.085	C23H20O14	[M-H]-	Quercetin-3-O-(2''-O-acetyl)glucuronide	Flavonoids	Flavonols	-	3	9	9	9	770830	861760	543040	358770	440320	346330	--	--
pma0791	521	273	520.122	C24H24O13	[M+H]+	Naringenin-7-O-(6''-malonyl)glucoside	Flavonoids	Flavanols	-	3	31154	38094	36821	72871	78492	65476	55316	52758	46796	--	--
Li512111	519.11	315.05	520.122	C24H24O13	[M-H]-	Isorhamnetin-3-O-(6''-acetylglucoside)	Flavonoids	Flavonols	-	3	4898.2	5860.5	7071.5	1689200	1886800	1773700	852630	1051300	675300	--	--
pmb3041	521.09	329.2	522.101	C23H22O14	[M-H]-	Tricin-7-O-saccharic acid	Flavonoids	Flavones	-	3	480070	488010	439570	313450	329430	313720	318270	344670	328820	--	--
pmb3053	523.12	329.2	524.132	C27H24O11	[M-H]-	Tricin-4'-O-eudesmic acid	Flavonoids	Flavones	-	3	10391	13017	12390	20765	19170	19619	14606	13144	14021	--	--
pmp000234	527.15	331.08	526.148	C27H26O11	[M+H]+	Salcolin A*	Flavonoids	Flavones	-	1	130970	232320	210800	374690	339540	352800	267320	318690	266480	--	--
pmp000235	527.15	331.08	526.148	C27H26O11	[M+H]+	Salcolin B*	Flavonoids	Flavones	-	1	168280	252270	194690	451040	426150	416110	319250	310470	321070	--	--
pmb0746	527.15	331.08	526.148	C27H26O11	[M+H]+	Tricin-4'-O-(guaiacylglycerol)ether*	Flavonoids	Flavones	-	1	159200	245330	250690	447450	434900	424410	259990	261920	257250	--	--
Lmmp003817	535.11	287.05	534.101	C24H22O14	[M+H]+	Kaempferol-3-O-(6''-malonyl)glucoside*	Flavonoids	Flavonols	-	1	47332	67464	42004	4604700	3265500	5091100	2510100	2481400	2576600	--	--
Lmdp004892	535.11	287.05	534.101	C24H22O14	[M+H]+	Kaempferol-3-O-(6''-malonyl)galactoside*	Flavonoids	Flavonols	-	1	44204	70819	46398	3519500	4052500	4202100	2151000	2164100	2147400	--	--
Lmtp002822	535.14	499.12	534.137	C25H26O13	[M+H]+	Apigenin-6-C-arabinoside-8-C-xyloside*	Flavonoids	Flavonoid carbonoside	-	3	2326300	3090800	3473600	698660	696920	725890	1551700	1577300	1323400	--	--
pmp001110	535.14	517.13	534.137	C25H26O13	[M+H]+	Apigenin-6-C-xyloside-8-C-arabinoside	Flavonoids	Flavonoid carbonoside	-	3	926720	1156800	1045400	252400	262790	220260	519670	497790	493290	--	--
Lmtp002942	535.14	499.12	534.137	C25H26O13	[M+H]+	Apigenin-6,8-di-C-arabinoside*	Flavonoids	Flavonoid carbonoside	-	3	2392100	3284600	3165500	786640	716050	761130	1484500	1444800	1325300	--	--
pmb0542	535.11	287.06	535.108	C24H23O14+	[M]+	Cyanidin-3-O-(6''-O-malonyl)glucoside	Flavonoids	Anthocyanidins	171828-62-9	1	9	9	9	169940000	172970000	169780000	105450000	106210000	108200000	C12643	ko00942
pmp000588	549.12	463.12	548.117	C25H24O14	[M+H]+	Diosmetin-7-O-(6''-malonyl)glucoside	Flavonoids	Flavones	-	1	7466.7	10767	8074.5	143610	155590	150780	80281	78657	78560	--	--
pmb0608	549.12	301.4	548.117	C25H24O14	[M+H]+	Chrysoeriol-7-O-(6''-malonyl)glucoside	Flavonoids	Flavones	-	1	87007	98039	109520	1399500	1813900	1796200	895790	896370	953340	--	--
pmp000980	549.2	387.14	548.189	C27H32O12	[M+H]+	Maohuoside A	Flavonoids	Flavonols	128988-55-6	2	85980	137190	113950	24115	31450	43374	58094	87571	57231	--	--
pmp000589	551.1	303.05	550.096	C24H22O15	[M+H]+	Quercetin-7-O-(6''-malonyl)glucoside*	Flavonoids	Flavonols	-	1	9	9	9	3833400	3417900	3664100	2120400	1764300	2289900	--	--
Hmln002189	549.09	505.11	550.096	C24H22O15	[M-H]-	Quercetin-3-O-(6''-malonyl)galactoside*	Flavonoids	Flavonols	-	1	9	9	9	3495100	3800100	3844500	1857400	1944700	1903200	--	--
pmb3032	561.12	329.1	562.132	C26H26O14	[M-H]-	Tricin-7-O-(2''-Malonyl)rhamnoside	Flavonoids	Flavones	-	3	12373	13574	14656	20653	23792	21626	17379	17290	18113	--	--
HJAP064	565.12	317.08	564.088	C25H24O15	[M+H]+	Isorhamnetin-3-O-(6''-malonyl)glucoside*	Flavonoids	Flavonols	-	1	17454	18807	19765	5149900	5472200	5228200	2770100	2649300	2679500	--	--
Zmhp005139	565.12	317.07	564.112	C25H24O15	[M+H]+	Tamarixetin-3-O-(6''-malonyl)glucoside*	Flavonoids	Flavonols	-	1	32587	34626	33268	5457100	5652100	6386800	2635400	3043900	2944000	--	--
mws1292	565.16	409.09	564.123	C26H28O14	[M+H]+	Isoschaftoside*	Flavonoids	Flavonoid carbonoside	52012-29-0	1	2878100	3663000	3551800	1238700	1254200	1275900	2009700	1903500	2032000	--	--
mws1660	565.16	529.13	564.123	C26H28O14	[M+H]+	Schaftoside*	Flavonoids	Flavonoid carbonoside	51938-32-0	1	57055	62472	63405	9334.6	10742	16613	32501	26634	26637	C10181	--
Lmtp002474	565.16	427.1	564.148	C26H28O14	[M+H]+	Apigenin-6-C-(2''-glucosyl)arabinoside*	Flavonoids	Flavonoid carbonoside	-	1	2836700	3650500	3726200	1612800	1677900	1439500	2206000	1978200	2173100	--	--
pmp000236	565.16	367.1	564.148	C26H28O14	[M+H]+	Apigenin-6-C-glucoside-8-O-xylcoside*	Flavonoids	Flavonoid carbonoside	-	1	66345	92255	97024	28972	16020	11475	28806	45059	28785	--	--
Lmtp004126	567.1	319.04	566.091	C24H22O16	[M+H]+	Myricetin-3-O-(6''-malony)glucoside	Flavonoids	Flavonols	-	3	9	9	9	821250	765940	942230	510990	511900	457290	--	--
Zmzp006857	569.16	331.08	568.158	C29H28O12	[M+H]+	Tricin-4'-O-[β-guaiacyl-(9''-O-acetyl)glycerol]ether	Flavonoids	Flavones	-	1	104570	155760	181600	75327	62994	68171	99826	101870	97122	--	--
Zmxp005470	579.13	331.08	578.127	C26H26O15	[M+H]+	Tricin-7-O-(6''-O-malonyl)glucoside	Flavonoids	Flavones	-	1	499710	777060	764810	2016200	2367100	2106000	1341500	1350700	1266400	--	--
pme0434	577.14	407.1	578.142	C30H26O12	[M-H]-	Procyanidin B2*	Tannins	Proanthocyanidins	29106-49-8	3	9	1513.5	1006.4	6975.2	6933.1	9000.1	3988.2	4247.8	3245.9	C17639	--
pme0436	577.14	407.1	578.142	C30H26O12	[M-H]-	Procyanidin B3*	Tannins	Proanthocyanidins	23567-23-9	3	9	1513.5	1006.4	6975.2	6933.1	9000.1	3988.2	4247.8	3245.9	--	--
Lmpp003930	579.15	271.06	578.142	C30H26O12	[M+H]+	Apigenin-7-O-(6''-p-Coumaryl)glucoside	Flavonoids	Flavones	-	1	19530000	24216000	25494000	15134000	14736000	14383000	17010000	16668000	17801000	--	--
mws0836	577.14	425.1	578.142	C30H26O12	[M-H]-	Procyanidin B1*	Tannins	Proanthocyanidins	20315-25-7	3	9	9	9	5688.6	7527.1	7796.3	6445.3	5724.9	4437.1	--	--
Lmgp004474	579.17	271.06	578.164	C27H30O14	[M+H]+	Genistein-7-O-galactoside-rhamnose*	Flavonoids	Isoflavones	-	1	18384000	21537000	23271000	14923000	15377000	13964000	17139000	18237000	16966000	--	--
pme0368	579.17	271.01	578.164	C27H30O14	[M+H]+	Apigenin-7-O-rutinoside (Isorhoifolin)*	Flavonoids	Flavones	552-57-8	1	18994000	19708000	22702000	15591000	14467000	15016000	17728000	15979000	16927000	--	--
Smsp002643	579.17	271.06	579.171	C27H31O14+	[M]+	Pelargonidin-3-O-rutinoside	Flavonoids	Anthocyanidins	-	1	18968	28753	11229	2309100	2316100	2221300	1072100	1104700	1114800	C12644	ko00942
Lmlp007435	581.17	147.04	580.158	C30H28O12	[M+H]+	Isosalipurposide-6''-O-p-coumaric acid	Flavonoids	Chalcones	-	3	14625	19996	13503	8644.8	10621	25880	31228	26440	28603	--	--
mws0046	579.17	271.06	580.179	C27H32O14	[M-H]-	Naringenin-7-O-Neohesperidoside(Naringin)	Flavonoids	Flavanones	10236-47-2	3	430300	443900	416250	224530	205450	187190	291660	269250	260370	C09789	ko00941
Lmjp001877	581.15	287.05	581.15	C26H29O15+	[M]+	Cyanidin-3-O-sambubioside [Cyanidin-3-O-(2''-O-xylosyl)glucoside]	Flavonoids	Anthocyanidins	63535-17-1	3	9	9	9	265490	350480	122750	167370	153780	171560	C20490	ko00942
Lmfn004769	585.09	301.03	586.096	C27H22O15	[M-H]-	Quercetin-3-O-(4''-O-galloyl)arabinoside	Flavonoids	Flavonols	-	3	3804.9	5653.9	4892.6	15864	18154	15289	12594	13288	11976	--	--
pmp000239	595.13	505.09	594.122	C26H26O16	[M+H]+	Luteolin-6-C-(5''-glucuronyl)xyloside	Flavonoids	Flavones	-	3	30126	26863	48741	10177	3953.6	10280	20883	19525	16442	--	--
MWSslk094	593.13	125.03	594.137	C30H26O13	[M-H]-	Proanthocyanidins	Tannins	Proanthocyanidins	20347-71-1	3	13779	16841	20826	614470	636590	641910	277720	276700	293260	--	--
mws1073	595.17	457.2	594.158	C27H30O15	[M+H]+	Apigenin-6,8-di-C-glucoside	Flavonoids	Flavones	23666-13-9	3	139030	169990	206180	59599	36685	65124	96689	97373	92535	C10195	--
pmp000593	595.17	449.1	594.158	C27H30O15	[M+H]+	Luteolin-7-O-rutinoside*	Flavonoids	Flavones	3563-98-2	1	2049000	2435400	2236800	3921100	3847600	4103100	3130500	2980300	3052700	--	--
Lmsp004670	595.17	287.06	594.158	C27H30O15	[M+H]+	Kaempferol-3-O-glucoside-7-O-rhamnoside*	Flavonoids	Flavonols	-	1	7104400	8496600	8551200	13534000	15489000	15441000	11861000	11292000	11600000	--	--
Hmcp001829	595.16	303.04	594.158	C27H30O15	[M+H]+	Quercetin-3,7-Di-O-rhamnoside	Flavonoids	Flavonols	28638-13-3	3	9	9	9	184680	166320	209270	122900	104260	105030	--	--
MWSslk254	595.17	287.06	594.158	C27H30O15	[M+H]+	Kaempferol-3-O-glucorhamnoside*	Flavonoids	Flavonols	40437-72-7	1	6996700	8346400	8288500	14352000	15461000	15562000	11995000	12057000	11574000	--	--
Zmhp002431	595.17	433.11	594.158	C27H30O15	[M+H]+	saffloquinoside A	Flavonoids	Chalcones	-	2	49488	52757	20660	52236	48811	66805	36459	38672	43904	--	--
MWSHY0080	595.17	287.06	594.158	C27H30O15	[M+H]+	Luteolin-7-O-neohesperidoside (Lonicerin)*	Flavonoids	Flavones	25694-72-8	1	7223400	8817100	8351100	14596000	14834000	15257000	12254000	11611000	11303000	C12630	ko00944
MWSHY0061	595.16	287.06	594.158	C27H30O15	[M+H]+	Kaempferol-3-O-neohesperidoside	Flavonoids	Flavonols	32602-81-6	1	6752100	8209800	8020100	13903000	14073000	13871000	10671000	10762000	10717000	--	--
pme1605	593.15	285	594.158	C27H30O15	[M-H]-	Kaempferol-3-O-robinobioside(Biorobin)	Flavonoids	Flavonols	17297-56-2	3	9	173780	9	10646000	10699000	10444000	5010100	5244600	4300500	--	--
Lmsn002815	593.15	285.04	594.158	C27H30O15	[M-H]-	Kaempferol-3-O-rutinoside(Nicotiflorin)	Flavonoids	Flavonols	17650-84-9	2	1581600	1778300	1835300	3279500	3118300	3236900	2237400	2454600	2636000	C21833	ko00944,ko01110
pme1793	595.17	271.06	595.166	C27H31O15+	[M]+	Pelargonidin-3,5-O-diglucoside	Flavonoids	Anthocyanidins	17334-58-6	3	9	9	9	13088	21719	12036	11924	8447.8	12081	C08725	ko00942
pme1773	595.17	287.06	595.166	C27H31O15+	[M]+	Cyanidin-3-O-rutinoside (Keracyanin)	Flavonoids	Anthocyanidins	28338-59-2	3	236600	63308	53633	136220000	136170000	133190000	74817000	79556000	80266000	C08620	ko00942
pmb0562	605.11	271.06	605.114	C27H25O16+	[M]+	Pelargonidin-3-O-(3'',6''-O-dimalonylglucoside)	Flavonoids	Anthocyanidins	-	2	9	9	9	4655600	4455200	4677900	2040900	2550400	2503600	C16288	ko00942
pmb3002	607.17	299	608.174	C28H32O15	[M-H]-	Chrysoeriol-7-O-rutinoside	Flavonoids	Flavones	-	1	2717300	2939700	2856000	9799000	10391000	10026000	6761800	6725600	6874000	--	--
pmp001080	609.18	301.07	608.174	C28H32O15	[M+H]+	Diosmetin-7-O-Neohesperidoside (Neodiosmin)*	Flavonoids	Flavones	38665-01-9	1	496150	620610	626300	1879600	2126800	2376900	1220100	1256500	1373500	--	--
mws1661	609.18	301	608.174	C28H32O15	[M+H]+	Diosmetin-7-O-rutinoside (Diosmin)*	Flavonoids	Flavones	520-27-4	1	6953100	8738900	8343400	22456000	23656000	25950000	17138000	14904000	15456000	C10039	--
Hmgp002121	609.18	463.08	608.176	C31H28O13	[M+H]+	Hispidulin-7-O-(6''-O-p-Coumaroyl)Glucoside	Flavonoids	Flavones	-	2	3632100	4811500	5325500	13110000	15354000	14514000	9575600	9516400	9050000	--	--
Lmpp003977	609.16	301.07	609.16	C31H29O13+	[M]+	Peonidin-3-O-(6''-O-p-Coumaroyl)glucoside	Flavonoids	Anthocyanidins	-	3	4663600	5757900	5600200	16673000	14899000	15613000	11561000	10339000	10493000	--	--
Lmtp003079	609.18	301.07	609.181	C28H33O15+	[M]+	Peonidin-3-O-rutinoside	Flavonoids	Anthocyanidins	-	2	9	9	9	67596000	64641000	68675000	36592000	37492000	34949000	--	--
Lmyp004052	611.14	147.04	610.132	C30H26O14	[M+H]+	Quercetin-3-O-(6''-p-Coumaroyl)galactoside*	Flavonoids	Flavonols	-	3	17318	18117	20583	9	9	9	22417	26101	23954	--	--
Lmdp004267	611.14	147.04	610.132	C30H26O14	[M+H]+	Quercetin-3-O-(6''-p-Coumaroyl)glucoside*	Flavonoids	Flavonols	-	3	19818	19854	17210	17385	20086	18225	25454	27271	25184	--	--
Lmyp004516	611.14	147.04	610.132	C30H26O14	[M+H]+	Quercetin-3-O-(2''-p-Coumaroyl)galactoside*	Flavonoids	Flavonols	-	3	19818	19854	17210	17385	20086	18225	25454	27271	25184	--	--
Lmmp000897	611.14	287.05	610.132	C30H26O14	[M+H]+	Gallocatechin-(4α→8)-gallocatechin	Flavonoids	Flavanols	-	3	4990.5	17740	11361	34923	51607	44096	20573	31707	32691	--	--
pmb0665	611.16	465.1	610.153	C27H30O16	[M+H]+	Luteolin-8-C-glucoside-7-O-glucoside	Flavonoids	Flavonoid carbonoside	-	3	9	9	9	291550	303350	254220	174320	194230	216010	--	--
Lmbp002592	611.16	287.05	610.153	C27H30O16	[M+H]+	Kaempferol-3,7-di-O-glucoside*	Flavonoids	Flavones	-	3	9	9	9	93044	70192	73285	46984	48065	39042	--	--
Lmjp002461	611.16	303.05	610.153	C27H30O16	[M+H]+	Quercetin-3-O-neohesperidoside*	Flavonoids	Flavonols	117611-67-3	1	1008900	485450	499750	10035000	10387000	10361000	6909100	6633800	6960000	--	--
pmb0711	611.16	303.1	610.153	C27H30O16	[M+H]+	Quercetin-7-O-rutinoside*	Flavonoids	Flavonols	147714-62-3	1	898800	568990	432560	10787000	10190000	9961900	6619300	6765800	5771000	--	--
Lmbp002336	611.16	303.05	610.153	C27H30O16	[M+H]+	Quercetin-3-O-(2''-O-rhamnosyl)galactoside	Flavonoids	Flavonols	-	3	1008900	485450	499750	10035000	10387000	10361000	6909100	6633800	6960000	--	--
MWSHY0067	611.16	303.05	610.153	C27H30O16	[M+H]+	Quercetin-3-O-rutinoside (Rutin)	Flavonoids	Flavonols	153-18-4	1	892830	516440	374940	9792800	9479800	8448800	7306500	6176100	6661200	C05625	ko00944,ko01100,ko01110
Lmsp004166	611.16	303.05	610.153	C27H30O16	[M+H]+	Quercetin-3-O-glucoside-7-O-rhamnoside*	Flavonoids	Flavonols	-	1	909320	513810	456920	10397000	10825000	9994000	6585400	7203700	6852500	--	--
pmn001583	609.15	300	610.153	C27H30O16	[M-H]-	Quercetin-3-O-robinobioside	Flavonoids	Flavonols	52525-35-6	2	375630	202650	237380	6761400	6163300	5141700	3533900	4197200	4312200	--	--
Hmpp002612	611.16	287.05	610.153	C27H30O16	[M+H]+	Luteolin-7-O-gentiobioside*	Flavonoids	Flavones	-	3	9	9	9	68218	92935	73285	43478	49300	52044	--	--
Lmyn001269	609.15	285.04	610.154	C27H30O16	[M-H]-	Kaempferol-3-O-sophoroside	Flavonoids	Flavones	19895-95-5	3	5810.8	6676.5	6386.1	9	9	9	8777.6	8524.8	8443.1	C12634	ko00944
pme0001	609.18	301	610.19	C28H34O15	[M-H]-	Hesperetin-7-O-neohesperidoside(Neohesperidin)*	Flavonoids	Flavanones	13241-33-3	3	160890	135770	148200	112390	127570	144040	148710	141170	118570	C09806	ko00941
mws0036	609.18	301.09	610.19	C28H34O15	[M-H]-	Hesperetin-7-O-rutinoside (Hesperidin)*	Flavonoids	Flavanones	520-26-3	3	276540	196560	217170	194490	187120	242390	332200	190840	238860	C09755	--
pme1777	611.16	287.06	611.161	C27H31O16+	[M]+	Cyanidin-3,5-O-diglucoside (Cyanin)	Flavonoids	Anthocyanidins	2611-67-8	3	9	9	9	513890	555110	540250	243780	258470	262690	C08639	ko00942
Lmyp003349	617.11	153.02	616.106	C28H24O16	[M+H]+	Quercetin-3-O-(6''-galloyl)glucoside	Flavonoids	Flavonols	56316-75-7	3	25996	29713	29362	8662	23353	16523	24214	19254	27085	--	--
pmb0557	621.11	287.06	621.109	C27H25O17+	[M]+	Cyanidin-3-O-(3'',6''-O-dimalonyl)glucoside	Flavonoids	Anthocyanidins	171828-60-7	2	23817	7086.7	4332	11201000	10894000	10794000	5538900	5443400	6032100	C16289	ko00942
Lmcp003751	623.16	287.06	623.161	C28H31O16+	[M]+	"Cyanidin-3-O-(6""-O-acetyl-2""-O-xylosyl)glucoside"	Flavonoids	Anthocyanidins	-	3	9	9	9	4082800	4266000	3498800	2069900	2166800	2046700	--	--
HJN051	623.16	315.05	624.168	C28H32O16	[M-H]-	Tamarixetin-3-O-rutinoside	Flavonoids	Flavonols	-	2	212170	226990	197260	2379600	2647400	2101000	1396300	1114200	1459300	--	--
pmb0603	625.18	301.6	624.169	C28H32O16	[M+H]+	Chrysoeriol-7,4'-di-O-glucoside	Flavonoids	Flavones	-	3	9	4307.9	3629.1	31706	45260	43235	15051	16743	29824	--	--
Lmnp002584	625.18	463.13	624.169	C28H32O16	[M+H]+	Hispidulin-8-C-(2''-O-glucosyl)glucoside	Flavonoids	Flavonoid carbonoside	-	3	12387	17174	34874	194100	202070	175890	111470	116230	120880	--	--
Zmxp004480	625.18	301.07	624.169	C28H32O16	[M+H]+	Chrysoeriol-7-O-gentiobioside	Flavonoids	Flavones	-	2	36803	26925	52807	249630	299630	264750	202580	171260	140560	--	--
pmf0614	625.18	301.07	625.176	C28H33O16+	[M]+	Peonidin-3,5-O-diglucoside	Flavonoids	Anthocyanidins	47851-83-2	3	9	9	9	131910	121540	131800	58656	58883	59847	--	--
pmp001311	627.16	303.1	626.148	C27H30O17	[M+H]+	6-Hydroxykaempferol-7,6'-O-Diglucoside	Flavonoids	Flavonols	-	3	9	9	9	17992	33741	23232	18215	20933	17747	--	--
Lmsp003729	627.16	319.05	626.148	C27H30O17	[M+H]+	Myricetin-3-O-rutinoside*	Flavonoids	Flavonols	-	3	9	9	9	543370	439780	456760	294630	305370	287130	--	--
Zmdp003457	627.16	319.05	626.148	C27H30O17	[M+H]+	Myricetin-3-O-galactoside-3'-O-rhamnoside*	Flavonoids	Flavonols	-	3	9	9	9	538910	480750	448600	298010	350510	323460	--	--
pmp001310	627.16	303.1	626.148	C27H30O17	[M+H]+	6-Hydroxykaempferol-3,6-O-Diglucoside	Flavonoids	Flavonols	-	3	6827.6	11001	16787	39866	12959	28350	31966	34791	33503	--	--
Lmmp003487	639.12	287.05	638.112	C27H26O18	[M+H]+	Luteolin-7-O-glucuronide-(2→1)-glucuronide	Flavonoids	Flavones	-	1	9	9	9	234260	270320	263830	145780	128280	120270	--	--
Hmlp002975	639.15	493.1	638.139	C28H30O17	[M+H]+	Isorhamnetin-3-O-glucuronide-7-O-rhamnoside	Flavonoids	Flavonols	-	3	2573000	2966800	3489700	6320400	5786000	5735800	4267900	4045800	4411000	--	--
Lmgp004959	639.19	331.08	638.185	C29H34O16	[M+H]+	Tricin-7-O-neohesperidoside	Flavonoids	Flavones	53766-40-8	2	2102800	3231800	3036900	5755300	5739600	5283200	3689500	3698700	3783100	--	--
Lmpp003958	639.17	331.08	639.171	C32H31O14+	[M]+	Malvidin-3-O-(6''-O-p-coumaroyl)glucoside	Flavonoids	Anthocyanidins	-	3	2715700	3277500	3315800	5682700	6144100	4575100	4354900	4074500	4252700	--	--
Hmgp002080	641.17	317.06	640.167	C28H32O17	[M+H]+	Patuletin-7-O-rutinoside	Flavonoids	Flavonols	-	3	7115.4	6255	10298	126870	124580	85482	55764	55159	79778	--	--
Hmgp001888	641.17	317.06	640.167	C28H32O17	[M+H]+	Patuletin-3-O-rutinoside	Flavonoids	Flavonols	-	3	7115.4	6255	10298	126870	124580	85482	55764	55159	79778	--	--
Lmpp003228	641.15	317.07	641.15	C31H29O15+	[M]+	Petunidin-3-O-(6''-O-caffeoyl)glucoside	Flavonoids	Anthocyanidins	-	3	29720	43333	33174	12033	13529	14465	21861	27082	26194	--	--
pmb3014	641.15	285.3	642.158	C31H30O15	[M-H]-	Luteolin-7-O-(6''-eudesmyl)glucoside	Flavonoids	Flavones	-	3	9	9	9	209290	205900	222590	130480	113100	130150	--	--
Hmln001302	649.07	169.01	650.076	C27H22O19	[M-H]-	Furosin	Tannins	Tannin	81552-37-6	3	24568	30600	31447	5702.7	5553	25614	21105	20816	20739	--	--
pmp001289	653.13	301.1	652.128	C28H28O18	[M+H]+	Chrysoeriol-7-O-(2''-O-glucuronyl)glucuronide	Flavonoids	Flavones	-	1	9	9	9	1898100	1819100	2150700	1194100	1175500	1081900	--	--
Hmln001836	651.16	489.12	652.164	C29H32O17	[M-H]-	Kaempferol-3-O-(6''-Acetyl)glucosyl-(1→3)-Galactoside	Flavonoids	Flavonols	-	3	16839	17938	23658	20201	22098	15134	19986	19237	16793	--	--
Zmbp002578	653.18	287.06	653.171	C29H33O17+	[M]+	Cyanidin-3-O-(6''-O-acetyl)glucoside-5-O-glucoside	Flavonoids	Anthocyanidins	-	3	9	9	9	451340	446050	511600	361270	348260	204380	--	--
pmb0578	655.17	207	654.158	C32H30O15	[M+H]+	Luteolin-7-O-(6''-sinapoyl)glucoside	Flavonoids	Flavones	-	3	22845	25659	25684	43518	40484	47179	37545	33509	35442	--	--
pmb0713	655.19	331.08	654.18	C29H34O17	[M+H]+	Tricin-7-O-(2''-O-glucosyl)glucoside*	Flavonoids	Flavones	-	1	45899	56144	59794	83064	69998	68110	57711	53284	64208	--	--
Zmxp004503	655.18	331.06	654.18	C29H34O17	[M+H]+	Tricin-5,7-O-diglucoside*	Flavonoids	Flavones	-	1	65782	63833	61224	74449	45442	62215	56028	57607	55308	--	--
Lmgp003803	655.19	331.08	654.18	C29H34O17	[M+H]+	5,7,4'-Trihydroxy-6,8-dimethoxyisoflavone-7-O-galactoside-rhamnose	Flavonoids	Isoflavones	-	3	45899	56144	59794	83064	69998	68110	57711	53284	64208	--	--
Lmnp002616	655.19	493.14	654.18	C29H34O17	[M+H]+	Cirsiliol-8-C-(2''-glucosyl)glucoside	Flavonoids	Flavonoid carbonoside	-	3	51056	49734	75725	80216	61402	80589	56601	59567	55314	--	--
Lmpp003611	655.17	331.08	655.166	C32H31O15+	[M]+	Malvidin-3-O-(6''-O-caffeoyl)glucoside	Flavonoids	Anthocyanidins	-	3	46260	55950	76715	48959	52566	56473	53792	47524	58019	--	--
pmb0739	659.2	331.08	658.19	C32H34O15	[M+H]+	Tricin-4'-O-(syringyl alcohol)ether-7-O-glucoside*	Flavonoids	Flavones	-	3	19088	31999	22760	29447	19841	19274	22935	18265	17945	--	--
pmb0719	659.2	331.08	658.19	C32H34O15	[M+H]+	Tricin-4'-O-(syringyl alcohol)ether-5-O-glucoside*	Flavonoids	Flavones	-	3	11934	23150	24673	13352	17175	17556	19426	20208	22116	--	--
Hmqp003184	667.15	287.06	666.143	C29H30O18	[M+H]+	Luteolin-7-O-(6''-malonyl)glucoside-5-O-arabinoside	Flavonoids	Flavones	-	3	6560.4	13075	11859	59820	71911	55143	26842	27681	27814	--	--
pmb0725	669.18	331.08	668.174	C33H32O15	[M+H]+	Tricin-7-O-(2''-feruloyl)glucoside	Flavonoids	Flavones	-	1	4445.4	5349.1	5171.3	5531.1	5277.9	6903	4444.6	4641.3	4488.7	--	--
pmb0475	671.18	509	670.174	C29H34O18	[M+H]+	Gallic acid-4-O-(6'''-feruloyl)sophoroside	Tannins	Tannin	-	3	25212	39636	61500	52230	37593	37657	39922	34491	52144	--	--
Hmcp001919	683.18	521.12	682.174	C30H34O18	[M+H]+	Isorhamnetin-3-O-(6''-acetylglucosyl)(1→3)-glucoside	Flavonoids	Flavonols	-	3	23487	35863	24984	31898	40440	28816	22786	24245	24984	--	--
pmb1312	689.21	331.08	688.2	C33H36O16	[M+H]+	Tricin-4'-O-(guaiacylglycerol)ether-7-O-glucoside	Flavonoids	Flavones	-	3	93602	153050	152570	108930	109790	122820	130530	117410	130570	--	--
pmb0738	699.19	331.08	698.185	C34H34O16	[M+H]+	Tricin-7-O-(2''-Sinapoyl)glucoside	Flavonoids	Flavones	-	3	13669	21153	17171	54271	57199	53819	36254	37511	36503	--	--
pmb3039	703.13	329.2	704.138	C35H28O16	[M-H]-	Tricin-4'-O-oxalic acid-7-O-(p-coumaroyl)shikimic acid	Flavonoids	Flavones	-	3	3372.7	4712.4	5130.9	4778.2	4712.2	5362	4263.7	4057.7	4272.1	--	--
Lmmp002995	713.15	303.06	712.149	C30H32O20	[M+H]+	Quercetin-7-O-(2''-malonyl)glucosyl-5-O-glucoside*	Flavonoids	Flavonols	-	3	3696.9	9	6551.9	102540	103800	66432	53540	57695	55681	--	--
pmb0709	713.16	465.2	712.149	C30H32O20	[M+H]+	Quercetin-7-O-(6''-malonyl)glucosyl-5-O-glucoside*	Flavonoids	Flavonols	-	3	1359.6	9	1379.6	91847	83016	61538	42834	47946	55956	--	--
Xmbp008275	741.18	455.14	740.174	C39H32O15	[M+H]+	Castanoside B [Kaempferol-3-O-(4'',6''-di-p-coumaroyl)mannoside]	Flavonoids	Flavones	-	3	2855.9	2825.1	4110.3	9	9	9	1843.5	1798.8	1884.8	--	--
pmb0680	741.2	147.3	740.195	C36H36O17	[M+H]+	Apigenin-8-C-glucoside-7-O-(6''-p-coumaroyl)glucoside	Flavonoids	Flavonoid carbonoside	-	3	35607	66909	53089	23439	37271	27201	26463	24245	27275	--	--
pmb2991	739.21	269.2	740.216	C33H40O19	[M-H]-	Apigenin-7-O-glucoside-4'-O-rutinoside	Flavonoids	Flavones	-	3	579790	557010	544540	225110	218130	238020	365260	390710	419350	--	--
pmb2981	739.21	563.2	740.216	C33H40O19	[M-H]-	Apigenin-8-C-glucoside-7-O-rutinoside	Flavonoids	Flavones	-	3	7150.8	6962	6976.9	4192.7	4367.6	4438.9	5770.1	3790.4	5078.5	--	--
Lmzn001875	741.23	579.18	742.232	C33H42O19	[M-H]-	Naringenin-7-O-Rutinoside-4'-O-glucoside	Flavonoids	Flavones	-	3	9555.3	12122	8510.4	22313	23480	17528	15129	17649	16054	--	--
Xmyp004945	757.22	287.06	756.211	C33H40O20	[M+H]+	Kaempferol-3-O-(6''-Rhamnosyl-2''-Glucosyl)Glucoside (Camelliaside A)	Flavonoids	Flavones	135095-52-2	3	207190	235090	175580	121940	118540	135360	180160	184440	140970	--	--
pmp001105	757.22	287.06	756.211	C33H40O20	[M+H]+	Kaempferol-3-O-neohesperidoside-7-O-glucoside	Flavonoids	Flavonols	-	3	32185	34354	38405	27658	34689	24932	29191	24365	33037	--	--
Lmpp003268	757.22	287.06	756.211	C33H40O20	[M+H]+	Kaempferol-3-O-rutinoside-7-O-glucoside	Flavonoids	Flavonols	-	3	180040	202250	240050	153700	127600	114690	140770	155310	153800	--	--
Smsp001702	757.22	287.06	757.219	C33H41O20+	[M]+	Cyanidin-3-O-rutinoside-5-O-glucoside	Flavonoids	Anthocyanidins	-	3	9	9	9	25317	28189	27082	13674	14472	8279.9	C12646	ko00942
pmb0672	771.21	463.1	770.206	C37H38O18	[M+H]+	Apigenin-6-C-glucoside-7-O-(6''-feruloyl)glucoside	Flavonoids	Flavonoid carbonoside	-	3	139000	179460	187190	154200	176760	153470	159020	184650	149740	--	--
pmb0592	771.23	463.2	770.227	C34H42O20	[M+H]+	Chrysoeriol-7-O-rutinoside-5-O-glucoside	Flavonoids	Flavones	-	2	139200	177410	169110	174210	189000	183640	154470	191300	175240	--	--
Lmpp003387	771.21	301.07	771.213	C37H39O18+	[M]+	Peonidin-3-O-(6''-O-p-Coumaroylglucoside)-5-O-Glucoside	Flavonoids	Anthocyanidins	-	3	20855	33268	34270	37304	32574	31363	35084	39523	21666	--	--
Lmtp001633	771.23	609.2	771.234	C34H43O20+	[M]+	Peonidin-3-O-rutinoside-5-O-glucoside	Flavonoids	Anthocyanidins	-	3	9	9	9	134160	164010	156670	70539	74523	73835	--	--
pmb1108	773.21	593	772.206	C33H40O21	[M+H]+	Luteolin-6,8-di-C-glucoside-7-O-glucoside	Flavonoids	Flavonoid carbonoside	-	3	9	9	9	6683.1	9582	5352.4	2571.7	2251.3	2540.4	--	--
Hmgp003540	775.21	331.08	774.2	C36H38O19	[M+H]+	Tricin-4'-O-(β-guaiacylglycerol)ether-7-O-(6''-malonyl)glucoside	Flavonoids	Flavones	-	2	20933	18885	24217	35334	32632	29420	26010	22319	20555	--	--
Hmcp001589	787.23	317.06	786.221	C34H42O21	[M+H]+	Isorhamnetin-3-O-rutinoside-4'-O-glucoside*	Flavonoids	Flavonols	111393-97-6	3	9123.8	5902.9	12789	15604	27962	17820	15121	17232	18360	--	--
Lmsp003790	787.23	317.07	786.222	C34H42O21	[M+H]+	Isorhamnetin-3-O-sophoroside-7-O-rhamnoside*	Flavonoids	Flavonols	41328-75-0	3	4845.7	5981.5	9	20466	12377	22040	25058	18056	10965	--	--
pmb0666	801.22	639.1	800.216	C38H40O19	[M+H]+	Apigenin-6-C-glucoside-7-O-(6''-sinapoyl)glucoside	Flavonoids	Flavonoid carbonoside	-	3	60429	67301	81789	95936	98350	105600	67301	96420	81124	--	--
pmb0676	801.22	207.1	800.216	C38H40O19	[M+H]+	Chrysoeriol-8-C-glucoside-7-O-(6''-feruloyl)glucoside	Flavonoids	Flavonoid carbonoside	-	3	72655	72557	68426	151990	192440	156160	71336	46968	61765	--	--
Zmpp002858	801.22	639.17	801.224	C38H41O19+	[M]+	Malvidin-3-O-(6''-O-p-coumaroyl)glucoside-5-O-glucoside	Flavonoids	Anthocyanidins	-	3	63990	101790	92054	110930	98241	133820	80295	106750	121040	--	--
pmb0677	831.23	207.1	830.227	C39H42O20	[M+H]+	Chrysoeriol-6-C-glucoside-4'-O-(6''-sinapoyl)glucoside	Flavonoids	Flavonoid carbonoside	-	3	7149.7	35681	13201	36142	25116	43888	21183	31994	40333	--	--
pmb0721	831.23	177.1	830.227	C39H42O20	[M+H]+	Tricin-7-O-(2''-feruloyl)glucoside-5-O-glucoside	Flavonoids	Flavones	-	3	32919	88500	26892	9	9	9	38744	18903	39877	--	--
Lmdp004550	919.22	369.12	918.207	C41H42O24	[M+H]+	Quercetin-3-O-(6''-sinapoyl)glucoside-7-O-(6''-malonyl)glucoside	Flavonoids	Flavonols	-	3	35354	41698	45748	52128	40835	49132	38318	51931	26588	--	--
Lmdp004580	963.28	369.12	962.269	C44H50O24	[M+H]+	Kaempferol-3-O-neohesperidoside-7-O-(2''-sinapoyl)glucoside	Flavonoids	Flavonols	-	2	70101	84150	98575	94901	98104	66590	103100	49289	84283	--	--
