# Supplementary material for: Integrated metabolomic and transcriptomic analysis of anthocyanin metabolism in wheat pericarp
Source: BMC Genom Data. 2025 Jan 13;26:3. doi: 10.1186/s12863-024-01294-y (PMC11727400; doi:10.1186/s12863-024-01294-y)
Supplement: Supplementary file 11 — Supplementary Material 11. Table S5: The DEGs of PAL, CHI, CHS and F3H related to flavonoids. [file 12863_2024_1294_MOESM11_ESM.xlsx]

## Sheet: Table S5
Table S5: The DEGs of PAL, CHI, CHS and F3H related to flavonoids.
BinCode	BinName	Id	Type	Description	DEG
16.2.1.1	secondary metabolism.phenylpropanoids.lignin biosynthesis.PAL	loc123105206	Transcript	(q43210|paly_wheat : 1315.0) Phenylalanine ammonia-lyase (EC 4.3.1.5) - Triticum aestivum (Wheat) & (loc_os04g43800.1 : 1269.0) no description available & (at2g37040 : 1080.0) Encodes PAL1, a phenylalanine ammonia-lyase. Arabidopsis has four PALs: AT2G37040 (PAL1), AT3G53260 (PAL2), AT5G04230 (PAL3) and AT3G10340 (PAL4).; PHE ammonia lyase 1 (PAL1); FUNCTIONS IN: phenylalanine ammonia-lyase activ…	4.50873
16.2.1.1	secondary metabolism.phenylpropanoids.lignin biosynthesis.PAL	loc123105215	Transcript	(q43210|paly_wheat : 1302.0) Phenylalanine ammonia-lyase (EC 4.3.1.5) - Triticum aestivum (Wheat) & (loc_os04g43800.1 : 1268.0) no description available & (at3g53260 : 1075.0) Encodes phenylalanine lyase. Arabidopsis has four PALs: AT2G37040 (PAL1), AT3G53260 (PAL2), AT5G04230 (PAL3) and AT3G10340 (PAL4).; phenylalanine ammonia-lyase 2 (PAL2); FUNCTIONS IN: phenylalanine ammonia-lyase activity; I…	-4.9033
16.2.1.1	secondary metabolism.phenylpropanoids.lignin biosynthesis.PAL	loc123105222	Transcript	(q43210|paly_wheat : 1316.0) Phenylalanine ammonia-lyase (EC 4.3.1.5) - Triticum aestivum (Wheat) & (loc_os04g43800.1 : 1263.0) no description available & (at2g37040 : 1086.0) Encodes PAL1, a phenylalanine ammonia-lyase. Arabidopsis has four PALs: AT2G37040 (PAL1), AT3G53260 (PAL2), AT5G04230 (PAL3) and AT3G10340 (PAL4).; PHE ammonia lyase 1 (PAL1); FUNCTIONS IN: phenylalanine ammonia-lyase activ…	-3.19203
16.2.1.1	secondary metabolism.phenylpropanoids.lignin biosynthesis.PAL	loc123105228	Transcript	(q43210|paly_wheat : 1312.0) Phenylalanine ammonia-lyase (EC 4.3.1.5) - Triticum aestivum (Wheat) & (loc_os04g43800.1 : 1273.0) no description available & (at2g37040 : 1074.0) Encodes PAL1, a phenylalanine ammonia-lyase. Arabidopsis has four PALs: AT2G37040 (PAL1), AT3G53260 (PAL2), AT5G04230 (PAL3) and AT3G10340 (PAL4).; PHE ammonia lyase 1 (PAL1); FUNCTIONS IN: phenylalanine ammonia-lyase activ…	-2.36139
16.2.1.1	secondary metabolism.phenylpropanoids.lignin biosynthesis.PAL	loc123113082	Transcript	(loc_os04g43800.1 : 1276.0) no description available & (q43210|paly_wheat : 1275.0) Phenylalanine ammonia-lyase (EC 4.3.1.5) - Triticum aestivum (Wheat) & (at3g53260 : 1069.0) Encodes phenylalanine lyase. Arabidopsis has four PALs: AT2G37040 (PAL1), AT3G53260 (PAL2), AT5G04230 (PAL3) and AT3G10340 (PAL4).; phenylalanine ammonia-lyase 2 (PAL2); FUNCTIONS IN: phenylalanine ammonia-lyase activity; I…	-2.70427
16.8.2.2	secondary metabolism.flavonoids.chalcones.chalcone isomerase	loc123105650	Transcript	(gnl|cdd|66148 : 311.0) no description available & (loc_os03g60509.2 : 283.0) no description available & (q08704|cfi_maize : 276.0) Chalcone--flavonone isomerase (EC 5.5.1.6) (Chalcone isomerase) - Zea mays (Maize) & (at3g55120 : 213.0) Catalyzes the conversion of chalcones into flavanones. Required for the accumulation of purple anthocyanins in leaves and stems.; TRANSPARENT TESTA 5 (TT5); FUNCT…	5.88927
16.8.2.2	secondary metabolism.flavonoids.chalcones.chalcone isomerase	loc123113970	Transcript	(gnl|cdd|66148 : 309.0) no description available & (loc_os03g60509.2 : 276.0) no description available & (q08704|cfi_maize : 269.0) Chalcone--flavonone isomerase (EC 5.5.1.6) (Chalcone isomerase) - Zea mays (Maize) & (at3g55120 : 213.0) Catalyzes the conversion of chalcones into flavanones. Required for the accumulation of purple anthocyanins in leaves and stems.; TRANSPARENT TESTA 5 (TT5); FUNCT…	2.6482
16.8.2.1	secondary metabolism.flavonoids.chalcones.naringenin-chalcone synthase	loc123055015	Transcript	(p26018|chs1_horvu : 778.0) Chalcone synthase 1 (EC 2.3.1.74) (Naringenin-chalcone synthase 1) - Hordeum vulgare (Barley) & (loc_os11g32650.1 : 740.0) no description available & (at5g13930 : 668.0) Encodes chalcone synthase (CHS), a key enzyme involved in the biosynthesis of flavonoids. Required for the accumulation of purple anthocyanins in leaves and stems. Also involved in the regulation of au…	14.1735
16.8.2.1	secondary metabolism.flavonoids.chalcones.naringenin-chalcone synthase	loc123047221	Transcript	(p26018|chs1_horvu : 778.0) Chalcone synthase 1 (EC 2.3.1.74) (Naringenin-chalcone synthase 1) - Hordeum vulgare (Barley) & (loc_os11g32650.1 : 740.0) no description available & (at5g13930 : 668.0) Encodes chalcone synthase (CHS), a key enzyme involved in the biosynthesis of flavonoids. Required for the accumulation of purple anthocyanins in leaves and stems. Also involved in the regulation of au…	13.9531
16.8.2.1	secondary metabolism.flavonoids.chalcones.naringenin-chalcone synthase	loc123190869	Transcript	(p26018|chs1_horvu : 775.0) Chalcone synthase 1 (EC 2.3.1.74) (Naringenin-chalcone synthase 1) - Hordeum vulgare (Barley) & (loc_os11g32650.1 : 739.0) no description available & (at5g13930 : 667.0) Encodes chalcone synthase (CHS), a key enzyme involved in the biosynthesis of flavonoids. Required for the accumulation of purple anthocyanins in leaves and stems. Also involved in the regulation of au…	12.9678
16.8.2.1	secondary metabolism.flavonoids.chalcones.naringenin-chalcone synthase	loc123088283	Transcript	(loc_os07g17010.1 : 407.0) no description available & (p28343|ths1_vitvi : 346.0) Stilbene synthase 1 (EC 2.3.1.95) (Resveratrol synthase 1) (Trihydroxystilbene synthase 1) (PSV25) - Vitis vinifera (Grape) & (at5g13930 : 332.0) Encodes chalcone synthase (CHS), a key enzyme involved in the biosynthesis of flavonoids. Required for the accumulation of purple anthocyanins in leaves and stems. Also in…	12.2071
16.8.2.1	secondary metabolism.flavonoids.chalcones.naringenin-chalcone synthase	loc543104	Transcript	(p53415|chs2_secce : 790.0) Chalcone synthase 2 (EC 2.3.1.74) (Naringenin-chalcone synthase 2) - Secale cereale (Rye) & (loc_os11g32650.1 : 744.0) no description available & (at5g13930 : 670.0) Encodes chalcone synthase (CHS), a key enzyme involved in the biosynthesis of flavonoids. Required for the accumulation of purple anthocyanins in leaves and stems. Also involved in the regulation of auxin …	11.9912
16.8.2.1	secondary metabolism.flavonoids.chalcones.naringenin-chalcone synthase	loc100037528	Transcript	(p53415|chs2_secce : 791.0) Chalcone synthase 2 (EC 2.3.1.74) (Naringenin-chalcone synthase 2) - Secale cereale (Rye) & (loc_os11g32650.1 : 745.0) no description available & (at5g13930 : 671.0) Encodes chalcone synthase (CHS), a key enzyme involved in the biosynthesis of flavonoids. Required for the accumulation of purple anthocyanins in leaves and stems. Also involved in the regulation of auxin …	11.869
16.8.2.1	secondary metabolism.flavonoids.chalcones.naringenin-chalcone synthase	loc123083302	Transcript	(loc_os07g17010.1 : 408.0) no description available & (p28343|ths1_vitvi : 351.0) Stilbene synthase 1 (EC 2.3.1.95) (Resveratrol synthase 1) (Trihydroxystilbene synthase 1) (PSV25) - Vitis vinifera (Grape) & (at5g13930 : 336.0) Encodes chalcone synthase (CHS), a key enzyme involved in the biosynthesis of flavonoids. Required for the accumulation of purple anthocyanins in leaves and stems. Also in…	11.6724
16.8.2.1	secondary metabolism.flavonoids.chalcones.naringenin-chalcone synthase	loc123175145	Transcript	(loc_os07g17010.1 : 407.0) no description available & (o22045|chsd_iponi : 348.0) Chalcone synthase D (EC 2.3.1.74) (Naringenin-chalcone synthase D) (CHS-D) - Ipomoea nil (Japanese morning glory) (Pharbitis nil) & (at5g13930 : 334.0) Encodes chalcone synthase (CHS), a key enzyme involved in the biosynthesis of flavonoids. Required for the accumulation of purple anthocyanins in leaves and stems. A…	11.4125
16.8.2.1	secondary metabolism.flavonoids.chalcones.naringenin-chalcone synthase	loc123051070	Transcript	(p53415|chs2_secce : 782.0) Chalcone synthase 2 (EC 2.3.1.74) (Naringenin-chalcone synthase 2) - Secale cereale (Rye) & (loc_os11g32650.1 : 736.0) no description available & (at5g13930 : 669.0) Encodes chalcone synthase (CHS), a key enzyme involved in the biosynthesis of flavonoids. Required for the accumulation of purple anthocyanins in leaves and stems. Also involved in the regulation of auxin …	8.12299
16.8.2.1	secondary metabolism.flavonoids.chalcones.naringenin-chalcone synthase	loc123108430	Transcript	(loc_os10g07040.1 : 456.0) no description available & (gnl|cdd|29418 : 337.0) no description available & (o22652|chsy_rapsa : 311.0) Chalcone synthase (EC 2.3.1.74) (Naringenin-chalcone synthase) - Raphanus sativus (Radish) & (at5g13930 : 303.0) Encodes chalcone synthase (CHS), a key enzyme involved in the biosynthesis of flavonoids. Required for the accumulation of purple anthocyanins in leaves …	7.32004
16.8.2.1	secondary metabolism.flavonoids.chalcones.naringenin-chalcone synthase	loc123040104	Transcript	(p53415|chs2_secce : 787.0) Chalcone synthase 2 (EC 2.3.1.74) (Naringenin-chalcone synthase 2) - Secale cereale (Rye) & (loc_os11g32650.1 : 741.0) no description available & (at5g13930 : 666.0) Encodes chalcone synthase (CHS), a key enzyme involved in the biosynthesis of flavonoids. Required for the accumulation of purple anthocyanins in leaves and stems. Also involved in the regulation of auxin …	5.9846
16.8.2.1	secondary metabolism.flavonoids.chalcones.naringenin-chalcone synthase	loc123100622	Transcript	(loc_os10g07040.1 : 444.0) no description available & (gnl|cdd|29418 : 340.0) no description available & (p22928|chsj_pethy : 303.0) Chalcone synthase J (EC 2.3.1.74) (Naringenin-chalcone synthase J) - Petunia hybrida (Petunia) & (at5g13930 : 295.0) Encodes chalcone synthase (CHS), a key enzyme involved in the biosynthesis of flavonoids. Required for the accumulation of purple anthocyanins in lea…	4.33643
16.8.2.1	secondary metabolism.flavonoids.chalcones.naringenin-chalcone synthase	loc123123470	Transcript	(p53415|chs2_secce : 672.0) Chalcone synthase 2 (EC 2.3.1.74) (Naringenin-chalcone synthase 2) - Secale cereale (Rye) & (loc_os11g32650.1 : 669.0) no description available & (at5g13930 : 627.0) Encodes chalcone synthase (CHS), a key enzyme involved in the biosynthesis of flavonoids. Required for the accumulation of purple anthocyanins in leaves and stems. Also involved in the regulation of auxin …	3.15111
16.8.2.1	secondary metabolism.flavonoids.chalcones.naringenin-chalcone synthase	loc123123471	Transcript	(p53415|chs2_secce : 672.0) Chalcone synthase 2 (EC 2.3.1.74) (Naringenin-chalcone synthase 2) - Secale cereale (Rye) & (loc_os11g32650.1 : 669.0) no description available & (at5g13930 : 627.0) Encodes chalcone synthase (CHS), a key enzyme involved in the biosynthesis of flavonoids. Required for the accumulation of purple anthocyanins in leaves and stems. Also involved in the regulation of auxin …	2.98217
16.8.2.1	secondary metabolism.flavonoids.chalcones.naringenin-chalcone synthase	loc123142988	Transcript	(loc_os05g12240.1 : 417.0) no description available & (gnl|cdd|29418 : 337.0) no description available & (o22652|chsy_rapsa : 297.0) Chalcone synthase (EC 2.3.1.74) (Naringenin-chalcone synthase) - Raphanus sativus (Radish) & (at5g13930 : 289.0) Encodes chalcone synthase (CHS), a key enzyme involved in the biosynthesis of flavonoids. Required for the accumulation of purple anthocyanins in leaves …	-2.18823
16.8.2.1	secondary metabolism.flavonoids.chalcones.naringenin-chalcone synthase	loc123140724	Transcript	(gnl|cdd|84600 : 243.0) no description available & (loc_os05g12240.1 : 186.0) no description available & (p22927|chsg_pethy : 145.0) Chalcone synthase G (EC 2.3.1.74) (Naringenin-chalcone synthase G) - Petunia hybrida (Petunia) & (at5g13930 : 142.0) Encodes chalcone synthase (CHS), a key enzyme involved in the biosynthesis of flavonoids. Required for the accumulation of purple anthocyanins in lea…	-2.47849
16.8.3.2	secondary metabolism.flavonoids.dihydroflavonols.flavanone 3-hydroxylase	loc100192198	Transcript	(p28038|fl3h_horvu : 687.0) Naringenin,2-oxoglutarate 3-dioxygenase (EC 1.14.11.9) (Flavonone-3-hydroxylase) (F3H) (FHT) - Hordeum vulgare (Barley) & (loc_os04g56700.1 : 587.0) no description available & (at3g51240 : 548.0) Encodes flavanone 3-hydroxylase that is coordinately expressed with chalcone synthase and chalcone isomerases. Regulates flavonoid biosynthesis.; flavanone 3-hydroxylase (F3H)…	11.5247
16.8.3.2	secondary metabolism.flavonoids.dihydroflavonols.flavanone 3-hydroxylase	loc123042301	Transcript	(p28038|fl3h_horvu : 684.0) Naringenin,2-oxoglutarate 3-dioxygenase (EC 1.14.11.9) (Flavonone-3-hydroxylase) (F3H) (FHT) - Hordeum vulgare (Barley) & (loc_os04g56700.1 : 588.0) no description available & (at3g51240 : 550.0) Encodes flavanone 3-hydroxylase that is coordinately expressed with chalcone synthase and chalcone isomerases. Regulates flavonoid biosynthesis.; flavanone 3-hydroxylase (F3H)…	11.0294
16.8.3.2	secondary metabolism.flavonoids.dihydroflavonols.flavanone 3-hydroxylase	loc123186261	Transcript	(p28038|fl3h_horvu : 680.0) Naringenin,2-oxoglutarate 3-dioxygenase (EC 1.14.11.9) (Flavonone-3-hydroxylase) (F3H) (FHT) - Hordeum vulgare (Barley) & (loc_os04g56700.1 : 590.0) no description available & (at3g51240 : 549.0) Encodes flavanone 3-hydroxylase that is coordinately expressed with chalcone synthase and chalcone isomerases. Regulates flavonoid biosynthesis.; flavanone 3-hydroxylase (F3H)…	9.92902
