# Supplementary material for: Integrated metabolomic and transcriptomic analysis of anthocyanin metabolism in wheat pericarp
Source: BMC Genom Data. 2025 Jan 13;26:3. doi: 10.1186/s12863-024-01294-y (PMC11727400; doi:10.1186/s12863-024-01294-y)
Supplement: Supplementary file 12 — Supplementary Material 12. Table S6: Sequences of specific primers for qRT-PCR. [file 12863_2024_1294_MOESM12_ESM.xlsx]

## Sheet: Table S6
Table S6: Sequences of specific primers for qRT-PCR.
Primer name	Forward (5'-3')	Reverse (5'-3')
LOC123105206-phenylalanine ammonia-lyase-like	CTCCGGTGACCTTGTTCCAC	CTGGATACCGGCGATCTTGAA
LOC123113970-chalcone--flavanone isomerase (CHI, CHI-B1, CHI1)	CGTGTCCGAGCTGGAGG	GATGAACTTGCCCCCGATCT
LOC123190869-chalcone synthase 2-like (CHS, CHS1)	CTCCAAGATCACCCACCTCG	CATGAGGCGCTTGACGGA
LOC123047221-chalcone synthase 2-like	GTCCAAGATCACCCACCTCG	CATCATGAGGCGCTTGACGG
LOC123055015-chalcone synthase 2-like	GGTGATCATTGGCGCGGAC	TGAGGAGGTGGAAGGTGAGG
LOC123088283-bisdemethoxycurcumin synthase-like	CCTACGCCTAGCCAAAGACC	GAAGAGTCCCTGGGGGATGA
LOC123042301-naringenin,2-oxoglutarate 3-dioxygenase-like (F3H-B1)	GGACATGGACCAGAAGGTGG	GTGTGACGCTTGAGACCCAG
LOC100192198-naringenin,2-oxoglutarate 3-dioxygenase (F3H, F3H-D1)	GGTGCAGGATTGGAGGGAAA	CCACCTCCCGTAGTCCCG
LOC123186261-naringenin,2-oxoglutarate 3-dioxygenase (F3H, F3H-A1)	GTGAAGGCGAGGGACTACGG	CACGACAGTCCCATGAGTCG
actin	GGATCTGTATGGTAATGTTGTTCT	CACTGTATTTCCTTTCAGGTGGTG
